# Supplementary material for: Targeted drug combination therapy design based on driver genes
Source: Oncotarget. 2019 Sep 3;10(51):5255–66. doi: 10.18632/oncotarget.26985 (PMC6731102; doi:10.18632/oncotarget.26985)
Supplement: Supplementary file 2 [file oncotarget-10-5255-s002.xlsx]

## Sheet: A
In Column A we show the cumulative driver target set of the combined drugs. Each drugs' target or target set is separated with a + mark. The targets which belong to the same drug are separated with a ; mark.	In column B we show the names of the drugs in the given combination separated by a + mark. The first, second and third compound in the given combination are marked Compound A, Compound B and Compound C, respectively. The two-membered drug combinations are light green and the three-membered combinations are light purple.	In column C we show the IC50 values of the given drug combination. IC50 refers to 50% Inhibition or in other words 50% cell killing.	Column D contains the Combination Indices (CIs) which apply to the 50% cell killing ability of the combinations. This value indicates synergism at 50% cell killing.	In column E we show the IC95 values of the given drug combination. IC95 refers to 95% Inhibition or in other words 95% cell killing.	Column F contains the Combination Indices (CIs) which apply to the 95% cell killing ability of the combinations. This value represents the synergism near the total cell killing.	Name of Compound A (the first member of the combination in Column B)	IC50 or 50% cell killing concentration of Compound A alone calculated by CompuSyn software	IC95 or 95% cell killing concentration of Compound A alone calculated by CompuSyn software	Name of Compound B (the second member of the combination in Column B)	IC50 or 50% cell killing concentration of Compound B alone calculated by CompuSyn software	IC95 or 95% cell killing concentration of Compound B alone calculated by CompuSyn software	Name of Compound C (the third member of the combination in Column B)	IC50 or 50% cell killing concentration of Compound C alone calculated by CompuSyn software	IC95 or 95% cell killing concentration of Compound C alone calculated by CompuSyn software
Combined targets	Combined drugs (Compound A + B + C)	IC50 [µM]	CI50	IC95 [µM]	CI95	Compound A name	Compound A IC50 [µM]	Compound A IC95 [µM]	Compound B name	Compound B IC50 [µM]	Compound B IC95 [µM]	Compound C name	Compound C IC50 [µM]	Compound C IC95 [µM]
BCL2 + PI3Ka; HDAC	GX15-070 + CUDC907	0.4366	0.00025	0.55405	0.000752	GX15-070	0.02143	0.08191	CUDC907	0.00016	0.0921
NOTCH + MEK1/2 + PI3Ka; HDAC	PF-03084014 + trametinib + CUDC907	0.55088	0.000474	0.60315	0.00123	PF-03084014	392122	5272624	trametinib	515.077	178200000	CUDC97	0.00016	0.0921
AR + PI3Ka; HDAC	Vichem flutamide analogue + CUDC907	0.90749	0.00052	1.16007	0.00157	Vichem flutamide analogue	0.0429	0.21409	CUDC907	0.00016	0.0921
CDKs + PI3Ka; HDAC + MEK1/2	dinaciclib + CUDC907 + trametinib	0.9121	0.000769	1.0281	0.00206	dinaciclib	0.00857	0.0181	CUDC907	0.00016	0.0921	trametinib	515.077	178200000
CDKs + PI3Ka; HDAC + Topoisomerase II	dinaciclib + CUDC907 + Dp44mT	0.95776	0.000805	1.05423	0.00211	dinaciclib	0.00857	0.0181	CUDC907	0.00016	0.0921	Dp44mT	0.000624	1.92354
BCL2 + Topoisomerase II	GX15-070 + Dp44mT	0.00354	0.00061	0.00257	0.00222	GX15-070	0.02143	0.08191	Dp44mT	0.000624	1.92354
FTase + MEK1/2 + Topoisomerase II	tipifarnib + trametinib + Dp44mT	0.01167	0.000909	0.00383	0.00238	tipifarnib	0.38412	7940.08	trametinib	515.077	178200000	Dp44mT	0.000624	1.92354
BCL2 + PI3Ka; HDAC + Topoisomerase II	GX15-070 + CUDC907 + Dp44mT	1.34351	0.00115	1.43261	0.00291	GX15-070	0.02143	0.08191	CUDC907	0.00016	0.0921	Dp44mT	0.000624	1.92354
CDKs + MEK1/2 + BCL2	dinaciclib + trametinib + GX15-070	0.029	0.00119	0.028	0.00306	dinaciclib	0.00857	0.0181	trametinib	515.077	178200000	GX15-7	0.02143	0.08191
FTase + PI3Ka; HDAC	tipifarnib + CUDC907	2.09811	0.00119	2.3205	0.00314	tipifarnib	0.38412	7940.08	CUDC907	0.00016	0.0921
AR + Topoisomerase II	Vichem flutamide analogue + Dp44mT	0.0049	0.000911	0.00327	0.00344	Vichem flutamide analogue	0.0429	0.21409	Dp44mT	0.000624	1.92354
FTase + MEK1/2 + PI3Ka; HDAC	tipifarnib + trametinib + CUDC907	1.57	0.00134	1.92456	0.00391	tipifarnib	0.38412	7940.08	trametinib	515.077	178200000	CUDC907	0.00016	0.0921
CDKs + PI3Ka; HDAC	dinaciclib + CUDC907 + MG-132	1.79215	0.0015	2.1296	0.00423	dinaciclib	0.00857	0.0181	CUDC907	0.00016	0.0921	MG-132
CDKs + PI3Ka; HDAC + NOTCH	dinaciclib + CUDC907 + PF-03084014	2.17591	0.00183	2.52674	0.00505	dinaciclib	0.00857	0.0181	CUDC907	0.00016	0.0921	PF-38414	392122	5272624
CDKs + MEK1/2 + NOTCH	dinaciclib + trametinib + PF-03084014	0.04398	0.00184	0.04563	0.00511	dinaciclib	0.00857	0.0181	trametinib	515.077	178200000	PF-38414	392122	5272624
HDAC + Topoisomerase II	CUDC101 + Dp44mT	0.00801	0.0014	0.00671	0.00565	CUDC101	0.48886	2.90144	Dp44mT	0.000624	1.92354
BCL2 + PI3Ka; HDAC + NOTCH	GX15-070 + CUDC907 + PF-03084014	2.43571	0.00209	2.86779	0.00584	GX15-070	0.02143	0.08191	CUDC907	0.00016	0.0921	PF-38414	392122	5272624
CDKs + MEK1/2 + PI3Ka; HDAC	dinaciclib + trametinib + CUDC907	2.15669	0.00182	3.33906	0.00668	dinaciclib	0.00857	0.0181	trametinib	515.077	178200000	CUDC97	0.00016	0.0921
BCL2 + PI3Ka; HDAC + MEK1/2	GX15-070 + CUDC907 + trametinib	1.49318	0.00128	3.824	0.00778	GX15-070	0.02143	0.08191	CUDC907	0.00016	0.0921	trametinib	515.077	178200000
BCL2 + CDKs + NOTCH	GX15-070 + dinaciclib + PF-03084014	0.07696	0.00315	0.07513	0.00821	GX15-070	0.02143	0.08191	dinaciclib	0.00857	0.0181	PF-38414	392122	5272624
CDKs + PI3Ka; HDAC	dinaciclib + CUDC907	4.4829	0.00252	6.46522	0.00862	dinaciclib	0.00857	0.0181	CUDC907	0.00016	0.0921
BCL2 + CDKs + MEK1/2	GX15-070 + dinaciclib + trametinib	0.05952	0.00243	0.0821	0.00897	GX15-070	0.02143	0.08191	dinaciclib	0.00857	0.0181	trametinib	515.077	178200000
CDKs + MEK1/2	dinaciclib + trametinib + MG-132	0.08261	0.00269	0.11415	0.00911	dinaciclib	0.00857	0.0181	trametinib	515.077	178200000	MG-132
BCL2 + CDKs	GX15-070 + dinaciclib + MG-132	0.09573	0.00307	0.12904	0.01011	GX15-070	0.02143	0.08191	dinaciclib	0.00857	0.0181	MG-132
FTase + MEK1/2 + CDKs	tipifarnib + trametinib + dinaciclib	0.09488	0.00284	0.19439	0.01945	tipifarnib	0.38412	7940.08	trametinib	515.077	178200000	dinaciclib	0.00857	0.0181
CDKs + FLT3; JAK2	dinaciclib + SB1317	1.15824	0.01111	0.89468	0.02142	dinaciclib	0.00857	0.0181	SB1317	0.000221	0.000739
FTase + FLT3; JAK2	tipifarnib + SB1317	0.70903	0.0086	0.7011	0.02339	tipifarnib	0.38412	7940.08	SB1317	0.000221	0.000739
NOTCH + MEK1/2	PF-03084014 + trametinib + MG-132	0.0218	0.00322	0.11217	0.03107	PF-03084014	392122	5272624	trametinib	515.077	178200000	MG-132
BCL2 + CDKs	ABT-263 + dinaciclib	0.74876	0.01843	0.46066	0.03232	ABT-263	0.16296	0.58386	dinaciclib	0.00857	0.0181
TRKA + CDKs	AG879 + dinaciclib	0.65666	0.01825	0.44381	0.03314	AG879	1.50284	823.761	dinaciclib	0.00857	0.0181
CDKs + HDAC	dinaciclib + CUDC101	0.59947	0.01642	0.4641	0.03373	dinaciclib	0.00857	0.0181	CUDC101	0.48886	2.90144
CDKs + IDH2	dinaciclib + AGI-6780	0.63592	0.01773	0.46556	0.03477	dinaciclib	0.00857	0.0181	AGI-6780	#N/A	#N/A
CDKs + MEK1/2	dinaciclib + trametinib	0.35676	0.00993	0.4754	0.0355	dinaciclib	0.00857	0.0181	trametinib	515.077	178200000
BCL2 + CDKs	GX15-070 + dinaciclib	0.90284	0.02466	0.60049	0.04373	GX15-070	0.02143	0.08191	dinaciclib	0.00857	0.0181
CDKs + FGFRs; FLT3; PDGFR; VEGFR2	dinaciclib + XL999	0.70994	0.01495	0.65795	0.04577	dinaciclib	0.00857	0.0181	XL999	19.2794	56.0417
AR + CDKs	Vichem flutamide analogue + dinaciclib	1.21482	0.03356	0.82972	0.06137	Vichem flutamide analogue	0.0429	0.21409	dinaciclib	0.00857	0.0181
CDKs + Proteasome	dinaciclib + MG-132	1.93459	0.04209	1.52894	0.0813	dinaciclib	0.00857	0.0181	MG-132	#N/A	#N/A
BCL2 + PI3Ka; HDAC + CDKs	GX15-070 + CUDC907 + dinaciclib	4.63055	0.0039	47.9942	0.09596	GX15-070	0.02143	0.08191	CUDC907	0.00016	0.0921	dinaciclib	0.00857	0.0181
HDAC + FLT3; JAK2	CUDC101 + SB1317	3.55168	0.05146	2.88017	0.10019	CUDC101	0.48886	2.90144	SB1317	0.000221	0.000739
CDKs + FGFRs	dinaciclib + Vichem FGFR inhibitor	0.93562	0.02607	1.56378	0.11676	dinaciclib	0.00857	0.0181	Vichem FGFR inhibitor	8.65704	18.878
BCL2 + FTase	ABT-263 + tipifarnib	0.37598	0.01991	0.29407	0.11926	ABT-263	0.16296	0.58386	tipifarnib	0.38412	7940.08
BCL2 + PI3Ka; HDAC	GX15-070 + CUDC907 + MG-132	7.75945	0.00663	64.9356	0.13123	GX15-070	0.02143	0.08191	CUDC907	0.00016	0.0921	MG-132
HDAC + MEK1/2	CUDC101 + trametinib	0.01325	0.01856	0.05444	0.14721	CUDC101	0.48886	2.90144	trametinib	515.077	178200000
AR + FTase	Vichem flutamide analogue + tipifarnib	0.40336	0.02792	0.27544	0.15902	Vichem flutamide analogue	0.0429	0.21409	tipifarnib	0.38412	7940.08
HDAC + Proteasome	CUDC101 + MG-132	0.48238	0.0449	1.50654	0.26041	CUDC101	0.48886	2.90144	MG-132	#N/A	#N/A
BCL2 + FLT3; JAK2	GX15-070 + SB1317	14.5134	0.21001	12.9187	0.44982	GX15-070	0.02143	0.08191	SB1317	0.000221	0.000739
CDKs + PI3Ka; HDAC + BCL2	dinaciclib + CUDC907 + GX15-070	10.8398	0.00913	229.95	0.45978	dinaciclib	0.00857	0.0181	CUDC907	0.00016	0.0921	GX15-7	0.02143	0.08191
FTase + Topoisomerase II	tipifarnib + Dp44mT	0.04964	0.00259	2.08355	0.8615	tipifarnib	0.38412	7940.08	Dp44mT	0.000624	1.92354
AR + FGFRs; FLT3; PDGFR; VEGFR2	Vichem flutamide analogue + XL999	7.43824	0.62219	1.3602	1.21912	Vichem flutamide analogue	0.0429	0.21409	XL999	19.2794	56.0417
CDKs + NOTCH	dinaciclib + PF-03084014	32.2124	0.89802	29.0974	2.17308	dinaciclib	0.00857	0.0181	PF-03084014	392122	5272624
AR + FGFRs	Vichem flutamide analogue + Vichem FGFR inhibitor	0.34736	1.02768	0.33132	2.47245	Vichem flutamide analogue	0.0429	0.21409	Vichem FGFR inhibitor	8.65704	18.878
HDAC + FGFRs	CUDC101 + Vichem FGFR inhibitor	0.23415	0.35591	0.93498	2.5062	CUDC101	0.48886	2.90144	Vichem FGFR inhibitor	8.65704	18.878
AR + FLT3; JAK2	Vichem flutamide analogue + SB1317	119.338	1.73728	115.539	4.05278	Vichem flutamide analogue	0.0429	0.21409	SB1317	0.000221	0.000739
AR + Proteasome	Vichem flutamide analogue + MG-132	18.6603	1.79019	23.1813	4.17962	Vichem flutamide analogue	0.0429	0.21409	MG-132	#N/A	#N/A
AR + NOTCH	Vichem flutamide analogue + PF-03084014	0.61789	1.89556	0.57835	4.42127	Vichem flutamide analogue	0.0429	0.21409	PF-03084014	392122	5272624
HDAC + NOTCH	CUDC101 + PF-03084014	0.57746	0.89411	1.83416	4.95887	CUDC101	0.48886	2.90144	PF-03084014	392122	5272624
BCL2 + Proteasome	GX15-070 + MG-132	44.2667	4.08339	75.0894	13.0425	GX15-070	0.02143	0.08191	MG-132	#N/A	#N/A
BCL2 + FTase	GX15-070 + tipifarnib	1.94511	0.13085	27.398	14.1002	GX15-070	0.02143	0.08191	tipifarnib	0.38412	7940.08
HDAC + IDH2	CUDC101 + AGI-6780	3.70291	5.73455	6.19505	16.7504	CUDC101	0.48886	2.90144	AGI-6780	#N/A	#N/A
BCL2 + FGFRs	GX15-070 + Vichem FGFR inhibitor	3.74283	4.95719	6.18831	17.9368	GX15-070	0.02143	0.08191	Vichem FGFR inhibitor	8.65704	18.878
HDAC + IDH2	CUDC101 + AGI-6780	410.339	11.4395	387.341	28.9278	CUDC101	0.48886	2.90144	AGI-6780	#N/A	#N/A
BCL2 + NOTCH	GX15-070 + PF-03084014	6.68154	8.99273	10.7507	31.4518	GX15-070	0.02143	0.08191	PF-03084014	392122	5272624
NOTCH + MEK1/2 + BCL2	PF-03084014 + trametinib + GX15-070	0.00453	0.00838	7.81068	34.276	PF-03084014	392122	5272624	trametinib	515.077	178200000	GX15-7	0.02143	0.08191
FTase + HDAC	tipifarnib + CUDC101	2.44961	0.16587	76.4629	38.7909	tipifarnib	0.38412	7940.08	CUDC101	0.48886	2.90144
FTase + MEK1/2 + BCL2	tipifarnib + trametinib + GX15-070	0.03658	0.00367	54.1034	41.766	tipifarnib	0.38412	7940.08	trametinib	515.077	178200000	GX15-7	0.02143	0.08191
CDKs + Topoisomerase II	dinaciclib + Dp44mT	1.2525	0.0306	2216.72	156.028	dinaciclib	0.00857	0.0181	Dp44mT	0.000624	1.92354
FTase + FGFRs; FLT3; PDGFR; VEGFR2	tipifarnib + XL999	5.17254	0.20086	429.7	166.148	tipifarnib	0.38412	7940.08	XL999	19.2794	56.0417
TRKA + FTase	AG879 + tipifarnib	16.7571	1.17721	5531.29	3453.36	AG879	1.50284	823.761	tipifarnib	0.38412	7940.08
FTase + MEK1/2	tipifarnib + trametinib + MG-132	0.61718	0.03812	347483	74282.5	tipifarnib	0.38412	7940.08	trametinib	515.077	178200000	MG-132
FTase + MEK1/2	tipifarnib + trametinib	0.799	0.0563	2561634	1599713	tipifarnib	0.38412	7940.08	trametinib	515.077	178200000
FTase + NOTCH	tipifarnib + PF-03084014	209.436	14.8294	3191507	1993026	tipifarnib	0.38412	7940.08	PF-03084014	392122	5272624
FTase + FGFRs	tipifarnib + Vichem FGFR inhibitor	1130.84	80.003	1580000000	985000000	tipifarnib	0.38412	7940.08	Vichem FGFR inhibitor	8.65704	18.878
FTase + IDH2	tipifarnib + AGI-6780	1307.18	92.5576	4389000000	2741000000	tipifarnib	0.38412	7940.08	AGI-6780	#N/A	#N/A
NOTCH + MEK1/2	PF-03084014 + trametinib	0.000152	0.00224	100500000	3490000000000	PF-03084014	392122	5272624	trametinib	515.077	178200000
NOTCH + MEK1/2	PF-03084014 + trametinib	372.309	5472.98	2.17e+17	7.54e+21	PF-03084014	392122	5272624	trametinib	515.077	178200000

## Sheet: B
In Column A we show the cumulative driver target set of the combined drugs. Each drugs' target or target set is separated with a + mark. The targets which belong to the same drug are separated with a ; mark.	In column B we show the names of the drugs in the given combination separated by a + mark. The first, second and third compound in the given combination are marked Compound A, Compound B and Compound C, respectively. The two-membered drug combinations are light green and the three-membered combinations are light purple.	In column C we show the IC50 values of the given drug combination. IC50 refers to 50% Inhibition or in other words 50% cell killing.	Column D contains the Combination Indices (CIs) which apply to the 50% cell killing ability of the combinations. This value indicates synergism at 50% cell killing.	In column E we show the IC95 values of the given drug combination. IC95 refers to 95% Inhibition or in other words 95% cell killing.	Column F contains the Combination Indices (CIs) which apply to the 95% cell killing ability of the combinations. This value represents the synergism near the total cell killing.	Name of Compound A (the first member of the combination in Column B)	IC50 or 50% cell killing concentration of Compound A alone calculated by CompuSyn software	IC95 or 95% cell killing concentration of Compound A alone calculated by CompuSyn software	Name of Compound B (the second member of the combination in Column B)	IC50 or 50% cell killing concentration of Compound B alone calculated by CompuSyn software	IC95 or 95% cell killing concentration of Compound B alone calculated by CompuSyn software	Name of Compound C (the third member of the combination in Column B)	IC50 or 50% cell killing concentration of Compound C alone calculated by CompuSyn software	IC95 or 95% cell killing concentration of Compound C alone calculated by CompuSyn software
Combined targets	Combined drugs (Compound A + B + C)	IC50 [µM]	CI50	IC95 [µM]	CI95	Compound A name	Compound A IC50 [µM]	Compound A IC95 [µM]	Compound B name	Compound B IC50 [µM]	Compound B IC95 [µM]	Compound C name	Compound C IC50 [µM]	Compound C IC95 [µM]
KRAS + BCL2 + PLK1	6H05 + GX15-070 + BI2536	76.0109	3.92e-06	4.84581	747.366	6H05	2511.89	11103.5	GX15-070	0.42369	51.6491	BI2536	1.72e-08	16900000
KRAS + JAK2 + PLK1	6H05 + XL019 + BI2536	113.616	5.86e-06	0.89566	84.0939	6H05	2511.89	11103.5	XL019	86.1076	947596	BI2536	1.72e-08	16900000
PLK1 + JAK2	BI2536 + XL019	315.645	1.09e-05	7.89837	14170000	BI2536	1.72e-08	16900000	XL019	86.1076	947596
CDKs + MEK1/2 + PLK1	dinaciclib + trametinib + BI2536	562.496	2.9e-05	0.39404	5.5624	dinaciclib	0.17548	4.70544	trametinib	270.717	608000000000000	BI2536	1.72e-08	16900000
KRAS + NFE2L2	6H05 + oltipraz	8.77e-09	4.41e-05	3.9e-10	8.7e-06	6H05	2511.89	11103.5	oltipraz	8.47e+19	1.03e+65
PLK1 + PORCN	BI2536 + IWP-2	1602.19	4.68e-05	1900000000000	38388.6	BI2536	1.72e-08	16900000	IWP-2	9.63e-08	1.01e-08
KRAS + CDKs + PLK1	6H05 + dinaciclib + BI2536	2576.99	0.000133	0.06203	0.87525	6H05	2511.89	11103.5	dinaciclib	0.17548	4.70544	BI2536	1.72e-08	16900000
AR + PI3Ka; HDAC	Vichem flutamide analogue + CUDC907	0.11567	0.000221	0.00209	1.00893	Vichem flutamide analogue	0.9869	426.53	CUDC907	0.000956	557.61
PLK1 + NOTCH	BI2536 + PF-03084014	6513.97	0.000224	0.000102	3411.55	BI2536	1.72e-08	16900000	PF-03084014	54930000	1590000000
PLK1 + SETD2	BI2536 + NF279	10342.3	0.000356	5.03e-05	1700.11	BI2536	1.72e-08	16900000	NF279	12100000000000	2.37e+19
PLK1 + CDKs	BI2536 + dinaciclib	14810.3	0.00051	3.7378	35.176	BI2536	1.72e-08	16900000	dinaciclib	0.17548	4.70544
PLK1 + PI3K; mTOR	BI2536 + PP242	20416	0.000702	2025.92	218511	BI2536	1.72e-08	16900000	PP242	14.9976	53.929
KRAS + PLK1	6H05 + BI2536	20893.1	0.000719	5.78e+64	1.28e+69	6H05	2511.89	11103.5	BI2536	1.72e-08	16900000
CDKs + FLT3; JAK2 + PLK1	dinaciclib + SB1317 + BI2536	21856.6	0.00113	0.28691	1.96143	dinaciclib	0.17548	4.70544	SB1317	0.00121	4.41882	BI2536	1.72e-08	16900000
BCL2 + PI3Ka; HDAC	GX15-070 + CUDC907	0.63713	0.00121	0.01107	1.04701	GX15-070	0.42369	51.6491	CUDC907	0.000956	557.61
BCL2 + Topoisomerase II + PORCN	GX15-070 + Dp44mT + IWP-2	4264.16	0.00123	9823076	0.29747	GX15-070	0.42369	51.6491	Dp44mT	0.0031	0.10678	IWP-2	9.63e-08	1.01e-08
CDKs + PI3Ka; HDAC + PLK1	dinaciclib + CUDC907 + BI2536	28209.9	0.00146	0.06546	0.91626	dinaciclib	0.17548	4.70544	CUDC907	0.000956	557.61	BI2536	1.72e-08	16900000
BCL2 + PI3Ka; HDAC + PLK1	GX15-070 + CUDC907 + BI2536	29906.9	0.00154	1.60296	227.318	GX15-070	0.42369	51.6491	CUDC907	0.000956	557.61	BI2536	1.72e-08	16900000
PLK1 + Proteasome	BI2536 + carfilzomib	6.44e+46	0.00172	0.01646	238.119	BI2536	1.72e-08	16900000	carfilzomib	1.3e-50	7238.41
PLK1 + BCL2	BI2536 + GX15-070	51252.9	0.00176	15.5592	1607.24	BI2536	1.72e-08	16900000	GX15-070	0.42369	51.6491
CDKs + PI3Ka; HDAC + JAK2	dinaciclib + CUDC907 + XL019	0.61922	0.00177	0.0886	1.07967	dinaciclib	0.17548	4.70544	CUDC907	0.000956	557.61	XL019	86.1076	947596
KRAS + Proteasome	6H05 + carfilzomib	6.88e+46	0.00184	7.72e-05	0.67661	6H05	2511.89	11103.5	carfilzomib	1.3e-50	7238.41
CDKs + PI3Ka; HDAC + PORCN	dinaciclib + CUDC907 + IWP-2	7169.39	0.00207	45520000	1.37839	dinaciclib	0.17548	4.70544	CUDC907	0.000956	557.61	IWP-2	9.63e-08	1.01e-08
BCL2 + Topoisomerase II + PLK1	GX15-070 + Dp44mT + BI2536	42952.7	0.00222	0.05652	0.01807	GX15-070	0.42369	51.6491	Dp44mT	0.0031	0.10678	BI2536	1.72e-08	16900000
BCL2 + PI3Ka; HDAC + JAK2	GX15-070 + CUDC907 + XL019	1.00489	0.00287	0.02201	1.24572	GX15-070	0.42369	51.6491	CUDC907	0.000956	557.61	XL019	86.1076	947596
BCL2 + Topoisomerase II + KRAS	GX15-070 + Dp44mT + 6H05	0.34178	0.00315	0.82904	0.26502	GX15-070	0.42369	51.6491	Dp44mT	0.0031	0.10678	6H05	2511.89	11103.5
BCL2 + Topoisomerase II + JAK2	GX15-070 + Dp44mT + XL019	0.3435	0.00316	1.09456	0.34872	GX15-070	0.42369	51.6491	Dp44mT	0.0031	0.10678	XL019	86.1076	947596
CDKs + PI3Ka; HDAC + KRAS	dinaciclib + CUDC907 + 6H05	1.21547	0.00347	0.09853	1.3786	dinaciclib	0.17548	4.70544	CUDC907	0.000956	557.61	6H05	2511.89	11103.5
CDKs + Proteasome	dinaciclib + carfilzomib	1.54e+47	0.00413	17.8817	168.173	dinaciclib	0.17548	4.70544	carfilzomib	1.3e-50	7238.41
BCL2 + PI3Ka; HDAC + KRAS	GX15-070 + CUDC907 + 6H05	1.63555	0.00468	0.01652	2.33281	GX15-070	0.42369	51.6491	CUDC907	0.000956	557.61	6H05	2511.89	11103.5
BCL2 + PI3Ka; HDAC + PORCN	GX15-070 + CUDC907 + IWP-2	17773.7	0.00513	56810000	1.72036	GX15-070	0.42369	51.6491	CUDC907	0.000956	557.61	IWP-2	9.63e-08	1.01e-08
BCL2 + Topoisomerase II	GX15-070 + Dp44mT	0.9276	0.0057	2.15886	0.46009	GX15-070	0.42369	51.6491	Dp44mT	0.0031	0.10678
CDKs + Proteasome	dinaciclib + MG-132	0.04131	0.00588	0.16629	1.48846	dinaciclib	0.17548	4.70544	MG-132	0.11985	91.5473
CDKs + MEK1/2 + JAK2	dinaciclib + trametinib + XL019	0.01307	0.00668	0.17665	2.16856	dinaciclib	0.17548	4.70544	trametinib	270.717	608000000000000	XL019	86.1076	947596
CDKs + MEK1/2 + PORCN	dinaciclib + trametinib + IWP-2	25974.8	0.00751	73770000	2.2339	dinaciclib	0.17548	4.70544	trametinib	270.717	608000000000000	IWP-2	9.63e-08	1.01e-08
CDKs + MEK1/2 + KRAS	dinaciclib + trametinib + 6H05	0.01567	0.00824	0.22208	3.13369	dinaciclib	0.17548	4.70544	trametinib	270.717	608000000000000	6H05	2511.89	11103.5
KRAS + CDKs + JAK2	6H05 + dinaciclib + XL019	0.02134	0.01091	0.09725	1.19344	6H05	2511.89	11103.5	dinaciclib	0.17548	4.70544	XL019	86.1076	947596
BCL2 + Proteasome	GX15-070 + carfilzomib	4.53e+47	0.01213	0.000356	0.03653	GX15-070	0.42369	51.6491	carfilzomib	1.3e-50	7238.41
KRAS + CDKs + NFE2L2	6H05 + dinaciclib + oltipraz	0.0233	0.01226	0.12276	1.73212	6H05	2511.89	11103.5	dinaciclib	0.17548	4.70544	oltipraz	8.47e+19	1.03e+65
FTase + PI3Ka; HDAC	tipifarnib + CUDC907	8.409	0.01607	0.05803	64.7085	tipifarnib	19.3438	2820477	CUDC907	0.000956	557.61
FTase + Topoisomerase II	tipifarnib + Dp44mT	2.64766	0.01639	28.5366	6.09424	tipifarnib	19.3438	2820477	Dp44mT	0.0031	0.10678
CDKs + FLT3; JAK2 + PORCN	dinaciclib + SB1317 + IWP-2	58848.1	0.017	50410000	1.52657	dinaciclib	0.17548	4.70544	SB1317	0.00121	4.41882	IWP-2	9.63e-08	1.01e-08
TRKA + CDKs	AG879 + dinaciclib	0.06143	0.02154	0.14492	1.36382	AG879	212.721	234200000	dinaciclib	0.17548	4.70544
CDKs + PI3Ka; HDAC	dinaciclib + CUDC907	12.6297	0.02401	11764.9	109791	dinaciclib	0.17548	4.70544	CUDC907	0.000956	557.61
CDKs + BCL2	dinaciclib + GX15-070	0.11328	0.02811	0.09451	0.81512	dinaciclib	0.17548	4.70544	GX15-070	0.42369	51.6491
HDAC + Topoisomerase II	CUDC101 + Dp44mT	5.03222	0.03078	1086.69	231.227	CUDC101	0.25452	29.237	Dp44mT	0.0031	0.10678
HDAC + MEK1/2	CUDC101 + trametinib	0.06556	0.03334	0.85933	50.2487	CUDC101	0.25452	29.237	trametinib	270.717	608000000000000
CDKs + MEK1/2	dinaciclib + trametinib	0.10285	0.03607	0.50626	4.76431	dinaciclib	0.17548	4.70544	trametinib	270.717	608000000000000
CDKs + PI3K; mTOR	dinaciclib + PP242	0.10714	0.03717	0.6356	5.50155	dinaciclib	0.17548	4.70544	PP242	14.9976	53.929
CDKs + HDAC	dinaciclib + CUDC101	0.18572	0.03858	0.21045	1.70597	dinaciclib	0.17548	4.70544	CUDC101	0.25452	29.237
FTase + FGFRs; FLT3; PDGFR; VEGFR2	tipifarnib + XL999	0.00546	0.04997	1.0668	66.9631	tipifarnib	19.3438	2820477	XL999	5.98706	31.3855
CDKs + JAK2	dinaciclib + XL019	0.15518	0.05435	0.26476	2.49163	dinaciclib	0.17548	4.70544	XL019	86.1076	947596
FTase + FLT3; JAK2	tipifarnib + SB1317	24.1671	0.0583	2.80971	24.8311	tipifarnib	19.3438	2820477	SB1317	0.00121	4.41882
CDKs + FGFRs	dinaciclib + Vichem FGFR inhibitor	0.19933	0.06742	4.12621	32.8173	dinaciclib	0.17548	4.70544	Vichem FGFR inhibitor	4.66331	25.677
CDKs + FLT3; JAK2	dinaciclib + SB1317	28.7717	0.06894	3.39749	15.4845	dinaciclib	0.17548	4.70544	SB1317	0.00121	4.41882
CDKs + NFE2L2	dinaciclib + oltipraz	0.26982	0.09469	0.0628	0.59097	dinaciclib	0.17548	4.70544	oltipraz	8.47e+19	1.03e+65
FTase + CDKs	tipifarnib + dinaciclib	0.2886	0.10037	58.5081	550.612	tipifarnib	19.3438	2820477	dinaciclib	0.17548	4.70544
CDKs + FLT3; JAK2 + JAK2	dinaciclib + SB1317 + XL019	30.8024	0.11068	0.15071	0.96059	dinaciclib	0.17548	4.70544	SB1317	0.00121	4.41882	XL019	86.1076	947596
AR + FTase	Vichem flutamide analogue + tipifarnib	0.06302	0.11835	0.05833	49.7514	Vichem flutamide analogue	0.9869	426.53	tipifarnib	19.3438	2820477
CDKs + SETD2	dinaciclib + NF279	0.34112	0.11972	0.09624	0.90568	dinaciclib	0.17548	4.70544	NF279	12100000000000	2.37e+19
BCL2 + CDKs	GX15-070 + dinaciclib	0.52885	0.13124	0.1031	0.88921	GX15-070	0.42369	51.6491	dinaciclib	0.17548	4.70544
KRAS + CDKs + BCL2	6H05 + dinaciclib + GX15-070	0.37307	0.13887	0.03873	0.50083	6H05	2511.89	11103.5	dinaciclib	0.17548	4.70544	GX15-070	0.42369	51.6491
CDKs + FGFRs; FLT3; PDGFR; VEGFR2	dinaciclib + XL999	0.44862	0.15296	2.91715	23.8737	dinaciclib	0.17548	4.70544	XL999	5.98706	31.3855
BCL2 + CDKs	ABT-263 + dinaciclib	0.48185	0.15763	0.08979	0.79097	ABT-263	2.4106	68.869	dinaciclib	0.17548	4.70544
CDKs + Topoisomerase II	dinaciclib + Dp44mT	32.6026	0.19833	88.6144	18.5044	dinaciclib	0.17548	4.70544	Dp44mT	0.0031	0.10678
CDKs + NOTCH	dinaciclib + PF-03084014	0.61544	0.21599	0.35274	3.31959	dinaciclib	0.17548	4.70544	PF-03084014	54930000	1590000000
KRAS + CDKs	6H05 + dinaciclib	0.69628	0.24434	0.1148	1.0799	6H05	2511.89	11103.5	dinaciclib	0.17548	4.70544
CDKs + PORCN	dinaciclib + IWP-2	1284762	0.24748	244800000	4.94318	dinaciclib	0.17548	4.70544	IWP-2	9.63e-08	1.01e-08
AR + CDKs	Vichem flutamide analogue + dinaciclib	0.83823	0.24977	0.0893	0.8312	Vichem flutamide analogue	0.9869	426.53	dinaciclib	0.17548	4.70544
CDKs + FLT3; JAK2 + KRAS	dinaciclib + SB1317 + 6H05	80.9774	0.29103	0.14352	0.98099	dinaciclib	0.17548	4.70544	SB1317	0.00121	4.41882	6H05	2511.89	11103.5
BCL2 + Proteasome	GX15-070 + MG-132	1.99807	0.37333	0.78777	52.0241	GX15-070	0.42369	51.6491	MG-132	0.11985	91.5473
KRAS + JAK2 + BCL2	6H05 + XL019 + GX15-070	0.36354	0.43148	0.02133	1.24706	6H05	2511.89	11103.5	XL019	86.1076	947596	GX15-070	0.42369	51.6491
FTase + FGFRs; FLT3; PDGFR; VEGFR2	tipifarnib + XL999	0.04723	0.43186	5.87805	368.966	tipifarnib	19.3438	2820477	XL999	5.98706	31.3855
BCL2 + FGFRs; FLT3; PDGFR; VEGFR2	GX15-070 + XL999	0.56951	0.4507	0.09219	3.59963	GX15-070	0.42369	51.6491	XL999	5.98706	31.3855
BCL2 + FLT3; JAK2	GX15-070 + SB1317	207.517	0.4992	0.2421	1.97099	GX15-070	0.42369	51.6491	SB1317	0.00121	4.41882
AR + FLT3; JAK2	Vichem flutamide analogue + SB1317	228.495	0.55056	0.16149	1.41254	Vichem flutamide analogue	0.9869	426.53	SB1317	0.00121	4.41882
HDAC + FLT3; JAK2	CUDC101 + SB1317	299.915	0.72012	0.45764	3.51348	CUDC101	0.25452	29.237	SB1317	0.00121	4.41882
AR + FGFRs	Vichem flutamide analogue + Vichem FGFR inhibitor	0.4478	0.72948	49.8953	2416.83	Vichem flutamide analogue	0.9869	426.53	Vichem FGFR inhibitor	4.66331	25.677
BCL2 + PI3K; mTOR	GX15-070 + PP242	0.9029	0.74409	49.1999	2596	GX15-070	0.42369	51.6491	PP242	14.9976	53.929
BCL2 + FTase	GX15-070 + tipifarnib	1.19963	0.99476	0.09778	10.1004	GX15-070	0.42369	51.6491	tipifarnib	19.3438	2820477
FTase + HDAC	tipifarnib + CUDC101	4.03948	2.02956	0.13024	7.61572	tipifarnib	19.3438	2820477	CUDC101	0.25452	29.237
AR + NOTCH	Vichem flutamide analogue + PF-03084014	1.03465	2.04219	0.01286	10.972	Vichem flutamide analogue	0.9869	426.53	PF-03084014	54930000	1590000000
BCL2 + FGFRs	GX15-070 + Vichem FGFR inhibitor	3.13021	2.43158	1.01057	34.6637	GX15-070	0.42369	51.6491	Vichem FGFR inhibitor	4.66331	25.677
AR + FGFRs; FLT3; PDGFR; VEGFR2	Vichem flutamide analogue + XL999	1.55791	2.63985	0.11079	6.47795	Vichem flutamide analogue	0.9869	426.53	XL999	5.98706	31.3855
FTase + FGFRs	tipifarnib + Vichem FGFR inhibitor	0.49819	3.74387	0.18822	9.66584	tipifarnib	19.3438	2820477	Vichem FGFR inhibitor	4.66331	25.677
HDAC + FGFRs	CUDC101 + Vichem FGFR inhibitor	9.46149	4.56702	0.5971	16.3257	CUDC101	0.25452	29.237	Vichem FGFR inhibitor	4.66331	25.677
BCL2 + FTase	ABT-263 + tipifarnib	1.12239	4.81166	0.95578	131.644	ABT-263	2.4106	68.869	tipifarnib	19.3438	2820477
HDAC + Proteasome	CUDC101 + MG-132	29.5542	4.81618	1.35892	60.227	CUDC101	0.25452	29.237	MG-132	0.11985	91.5473
FTase + NOTCH	tipifarnib + PF-03084014	0.28998	11.2186	8.6e-06	48.4309	tipifarnib	19.3438	2820477	PF-03084014	54930000	1590000000
KRAS + PI3K; mTOR	6H05 + PP242	0.44169	13.17	0.38263	41.0701	6H05	2511.89	11103.5	PP242	14.9976	53.929
FTase + MEK1/2	tipifarnib + trametinib	0.40285	14.5458	23400000	132000000000000	tipifarnib	19.3438	2820477	trametinib	270.717	608000000000000
BCL2 + NOTCH	GX15-070 + PF-03084014	22.6902	19.2274	0.92292	95.3357	GX15-070	0.42369	51.6491	PF-03084014	54930000	1590000000
KRAS + BCL2	6H05 + GX15-070	48.8896	41.4215	6.29789	647.548	6H05	2511.89	11103.5	GX15-070	0.42369	51.6491
KRAS + JAK2	6H05 + XL019	0.44088	73.4105	0.11981	2629.87	6H05	2511.89	11103.5	XL019	86.1076	947596
HDAC + NOTCH	CUDC101 + PF-03084014	224.514	114.287	9.4914	554.999	CUDC101	0.25452	29.237	PF-03084014	54930000	1590000000
NOTCH + MEK1/2	PF-03084014 + trametinib	2.79301	1512.23	1858655	5910000000000000	PF-03084014	54930000	1590000000	trametinib	270.717	608000000000000
KRAS + NOTCH	6H05 + PF-03084014	8.89212	44669.9	264.253	5868210	6H05	2511.89	11103.5	PF-03084014	54930000	1590000000
TRKA + FTase	AG879 + tipifarnib	55400000	1964000000	3.39e+25	1.89e+32	AG879	212.721	234200000	tipifarnib	19.3438	2820477
PLK1 + NFE2L2	BI2536 + oltipraz	1.8e-69	6.2e-77	Infinit	Infinit	BI2536	1.72e-08	16900000	oltipraz	8.47e+19	1.03e+65
KRAS + SETD2	6H05 + NF279	5.4e-19	2.7e-15	3.6e-22	8.1e-18	6H05	2511.89	11103.5	NF279	12100000000000	2.37e+19
KRAS + PLK1 + BCL2	6H05 + BI2536 + GX15-070	9.6e-06	5e-13	4512477	696000000	6H05	2511.89	11103.5	BI2536	1.72e-08	16900000	GX15-070	0.42369	51.6491
KRAS + PORCN	6H05 + IWP-2	12.3909	2.39e-06	20.2028	4.08e-07	6H05	2511.89	11103.5	IWP-2	9.63e-08	1.01e-08

## Sheet: C
In Column A we show the cumulative driver target set of the combined drugs. Each drugs' target or target set is separated with a + mark. The targets which belong to the same drug are separated with a ; mark.	In column B we show the names of the drugs in the given combination separated by a + mark. The first, second and third compound in the given combination are marked Compound A, Compound B and Compound C, respectively. The two-membered drug combinations are light green and the three-membered combinations are light purple.	In column C we show the IC50 values of the given drug combination. IC50 refers to 50% Inhibition or in other words 50% cell killing.	Column D contains the Combination Indices (CIs) which apply to the 50% cell killing ability of the combinations. This value indicates synergism at 50% cell killing.	In column E we show the IC95 values of the given drug combination. IC95 refers to 95% Inhibition or in other words 95% cell killing.	Column F contains the Combination Indices (CIs) which apply to the 95% cell killing ability of the combinations. This value represents the synergism near the total cell killing.	Name of Compound A (the first member of the combination in Column B)	IC50 or 50% cell killing concentration of Compound A alone calculated by CompuSyn software	IC95 or 95% cell killing concentration of Compound A alone calculated by CompuSyn software	Name of Compound B (the second member of the combination in Column B)	IC50 or 50% cell killing concentration of Compound B alone calculated by CompuSyn software	IC95 or 95% cell killing concentration of Compound B alone calculated by CompuSyn software	Name of Compound C (the third member of the combination in Column B)	IC50 or 50% cell killing concentration of Compound C alone calculated by CompuSyn software	IC95 or 95% cell killing concentration of Compound C alone calculated by CompuSyn software
Combined targets	Combined drugs (Compound A + B + C)	IC50 [µM]	CI50	IC95 [µM]	CI95	Compound A name	Compound A IC50 [µM]	Compound A IC95 [µM]	Compound B name	Compound B IC50 [µM]	Compound B IC95 [µM]	Compound C name	Compound C IC50 [µM]	Compound C IC95 [µM]
PI3Ka; HDAC + Topoisomerase II	CUDC907 + Dp44mT	0.000182	0.71445	0.000637	0.00362	CUDC907	0.00016	0.0921	Dp44mT	0.000624	1.92354
CDKs + Topoisomerase II + PI3Ka; HDAC	dinaciclib + Dp44mT + CUDC907	0.000203	0.53984	0.000718	0.01594	dinaciclib	0.00857	0.0181	Dp44mT	0.000624	1.92354	CUDC907	0.00016	0.0921
PI3Ka; HDAC + Proteasome	CUDC907 + carfilzomib	0.000215	2.8972	0.000723	1.84884	CUDC907	0.00016	0.0921	carfilzomib	4.83e-05	0.000196
CDKs + Proteasome + PI3Ka; HDAC	dinaciclib + carfilzomib + CUDC907	0.000251	2.26364	0.000834	1.43648	dinaciclib	0.00857	0.0181	carfilzomib	4.83e-05	0.000196	CUDC907	0.00016	0.0921
CDKs + Proteasome	dinaciclib + carfilzomib	0.000384	3.99799	0.00102	2.61904	dinaciclib	0.00857	0.0181	carfilzomib	4.83e-05	0.000196
PI3K; mTOR + SETD2 + CDKs	GSK2126458 + NF279 + dinaciclib	0.000357	0.06191	0.00123	0.04131	GSK2126458	0.00248	0.02213	NF279	1391000000	32400000000	dinaciclib	0.00857	0.0181
CDKs + FLT3; JAK2	dinaciclib + SB1317	0.000467	1.08392	0.00129	0.90751	dinaciclib	0.00857	0.0181	SB1317	0.000221	0.000739
CDKs + HDAC	dinaciclib + CUDC101	0.000468	0.02776	0.0016	0.04435	dinaciclib	0.00857	0.0181	CUDC101	0.48886	2.90144
CDKs + PI3K; mTOR + PI3Ka; HDAC	dinaciclib + GSK2126458 + CUDC907	0.000631	1.4235	0.00168	0.06235	dinaciclib	0.00857	0.0181	GSK2126458	0.00248	0.02213	CUDC907	0.00016	0.0921
FTase + CDKs	tipifarnib + dinaciclib	0.000639	0.0381	0.0017	0.04692	tipifarnib	0.38412	7940.08	dinaciclib	0.00857	0.0181
PI3Ka; HDAC + CDKs	CUDC907 + dinaciclib	0.000431	1.37387	0.00249	0.08233	CUDC907	0.00016	0.0921	dinaciclib	0.00857	0.0181
PI3K; mTOR + Proteasome + CDKs	GSK2126458 + carfilzomib + dinaciclib	0.000539	3.81533	0.00271	4.69062	GSK2126458	0.00248	0.02213	carfilzomib	4.83e-05	0.000196	dinaciclib	0.00857	0.0181
PI3Ka; HDAC + AKT1	CUDC907 + MK2206	0.000421	1.31819	0.00274	0.01743	CUDC907	0.00016	0.0921	MK2206	0.16448	0.53447
CDKs + FGFRs	dinaciclib + Vichem FGFR inhibitor	0.001	0.05841	0.00285	0.0789	dinaciclib	0.00857	0.0181	Vichem FGFR inhibitor	8.65704	18.878
PI3Ka; HDAC + AURKs	CUDC907 + danusertib	0.000495	1.54673	0.00298	0.01622	CUDC907	0.00016	0.0921	danusertib	14.4262	38.3472
PI3Ka; HDAC + SETD2	CUDC907 + NF279	0.000436	1.3632	0.00302	0.01642	CUDC907	0.00016	0.0921	NF279	1391000000	32400000000
CDKs + MEK1/2	dinaciclib + trametinib	0.00112	0.06518	0.00304	0.08394	dinaciclib	0.00857	0.0181	trametinib	515.077	178200000
CDKs + AKT1 + PI3Ka; HDAC	dinaciclib + MK2206 + CUDC907	0.000502	1.0677	0.00308	0.06986	dinaciclib	0.00857	0.0181	MK2206	0.16448	0.53447	CUDC907	0.00016	0.0921
SETD2 + Proteasome	NF279 + carfilzomib	0.001	10.3852	0.00319	8.13492	NF279	1391000000	32400000000	carfilzomib	4.83e-05	0.000196
AKT1 + Topoisomerase II + CDKs	MK2206 + Dp44mT + dinaciclib	0.00132	0.75696	0.00323	0.06212	MK2206	0.16448	0.53447	Dp44mT	0.000624	1.92354	dinaciclib	0.00857	0.0181
PI3Ka; HDAC + Proteasome + AKT1	CUDC907 + carfilzomib + MK2206	0.000557	5.00858	0.0035	5.97294	CUDC907	0.00016	0.0921	carfilzomib	4.83e-05	0.000196	MK2206	0.16448	0.53447
Topoisomerase II + AURKs + CDKs	Dp44mT + danusertib + dinaciclib	0.000496	0.28429	0.0035	0.06514	Dp44mT	0.000624	1.92354	danusertib	14.4262	38.3472	dinaciclib	0.00857	0.0181
CDKs + AURKs + PI3Ka; HDAC	dinaciclib + danusertib + CUDC907	0.00063	1.33812	0.00381	0.08407	dinaciclib	0.00857	0.0181	danusertib	14.4262	38.3472	CUDC907	0.00016	0.0921
PI3K; mTOR + Proteasome	GSK2126458 + carfilzomib	0.00174	18.4179	0.00392	10.0851	GSK2126458	0.00248	0.02213	carfilzomib	4.83e-05	0.000196
AR + PI3Ka; HDAC	Vichem flutamide analogue + CUDC907	0.00115	3.60171	0.00421	0.12959	Vichem flutamide analogue	0.0429	0.21409	CUDC907	0.00016	0.0921
AR + CDKs	Vichem flutamide analogue + dinaciclib	0.00173	0.12116	0.00441	0.13228	Vichem flutamide analogue	0.0429	0.21409	dinaciclib	0.00857	0.0181
CDKs + AURKs	dinaciclib + danusertib	0.00189	0.11042	0.00447	0.12367	dinaciclib	0.00857	0.0181	danusertib	14.4262	38.3472
PI3K; mTOR + AURKs + CDKs	GSK2126458 + danusertib + dinaciclib	0.00161	0.2803	0.00538	0.18003	GSK2126458	0.00248	0.02213	danusertib	14.4262	38.3472	dinaciclib	0.00857	0.0181
FTase + FLT3; JAK2	tipifarnib + SB1317	0.00238	5.39377	0.00578	3.90624	tipifarnib	0.38412	7940.08	SB1317	0.000221	0.000739
CDKs + FGFRs; FLT3; PDGFR; VEGFR2	dinaciclib + XL999	0.000582	0.03396	0.00589	0.16272	dinaciclib	0.00857	0.0181	XL999	19.2794	56.0417
BCL2 + CDKs	GX15-070 + dinaciclib	0.00263	0.21449	0.00671	0.22648	GX15-070	0.02143	0.08191	dinaciclib	0.00857	0.0181
CDKs + Topoisomerase II	dinaciclib + Dp44mT	0.00324	2.77984	0.00678	0.18918	dinaciclib	0.00857	0.0181	Dp44mT	0.000624	1.92354
PI3Ka; HDAC + CDKs + BCL2	CUDC907 + dinaciclib + GX15-070	0.00254	5.42859	0.0068	0.17766	CUDC907	0.00016	0.0921	dinaciclib	0.00857	0.0181	GX15-070	0.02143	0.08191
BCL2 + Topoisomerase II	GX15-070 + Dp44mT	0.00275	2.26278	0.00723	0.04599	GX15-070	0.02143	0.08191	Dp44mT	0.000624	1.92354
PI3Ka; HDAC + Topoisomerase II + AKT1	CUDC907 + Dp44mT + MK2206	0.00434	11.38	0.00857	0.03785	CUDC907	0.00016	0.0921	Dp44mT	0.000624	1.92354	MK2206	0.16448	0.53447
HDAC + Topoisomerase II	CUDC101 + Dp44mT	0.00283	2.27238	0.0089	0.00385	CUDC101	0.48886	2.90144	Dp44mT	0.000624	1.92354
HDAC + FLT3; JAK2	CUDC101 + SB1317	0.00356	8.06221	0.00896	6.06154	CUDC101	0.48886	2.90144	SB1317	0.000221	0.000739
CDKs + AKT1 + BCL2	dinaciclib + MK2206 + GX15-070	0.00517	0.29216	0.01037	0.23976	dinaciclib	0.00857	0.0181	MK2206	0.16448	0.53447	GX15-070	0.02143	0.08191
CDKs + PI3k-mTOR	dinaciclib + XL765	0.00545	0.3178	0.01079	0.29818	dinaciclib	0.00857	0.0181	XL765	4105.87	5961000000
CDKs + SETD2 + PI3Ka; HDAC	dinaciclib + NF279 + CUDC907	0.00456	9.66996	0.01102	0.24285	dinaciclib	0.00857	0.0181	NF279	1391000000	32400000000	CUDC907	0.00016	0.0921
CDKs + AKT1	dinaciclib + MK2206	0.00578	0.35478	0.01116	0.31882	dinaciclib	0.00857	0.0181	MK2206	0.16448	0.53447
AKT1 + AURKs + CDKs	MK2206 + danusertib + dinaciclib	0.00584	0.23882	0.01119	0.21319	MK2206	0.16448	0.53447	danusertib	14.4262	38.3472	dinaciclib	0.00857	0.0181
FTase + PI3Ka; HDAC	tipifarnib + CUDC907	0.00117	3.66253	0.01298	0.07044	tipifarnib	0.38412	7940.08	CUDC907	0.00016	0.0921
AR + Topoisomerase II	Vichem flutamide analogue + Dp44mT	0.00315	2.56011	0.01307	0.03393	Vichem flutamide analogue	0.0429	0.21409	Dp44mT	0.000624	1.92354
TRKA + CDKs	AG879 + dinaciclib	0.00719	0.42186	0.01456	0.40235	AG879	1.50284	823.761	dinaciclib	0.00857	0.0181
CDKs + PI3K; mTOR + BCL2	dinaciclib + GSK2126458 + GX15-070	0.00704	1.3315	0.01558	0.58498	dinaciclib	0.00857	0.0181	GSK2126458	0.00248	0.02213	GX15-070	0.02143	0.08191
BCL2 + PI3Ka; HDAC	GX15-070 + CUDC907	0.00141	4.43734	0.01641	0.18925	GX15-070	0.02143	0.08191	CUDC907	0.00016	0.0921
CDKs + SETD2	dinaciclib + NF279	0.00962	0.56109	0.01694	0.46803	dinaciclib	0.00857	0.0181	NF279	1391000000	32400000000
PI3K; mTOR + Topoisomerase II	GSK2126458 + Dp44mT	0.0092	9.22406	0.02139	0.48875	GSK2126458	0.00248	0.02213	Dp44mT	0.000624	1.92354
AKT1 + Proteasome	MK2206 + carfilzomib	0.01331	137.837	0.02329	59.414	MK2206	0.16448	0.53447	carfilzomib	4.83e-05	0.000196
FTase + Topoisomerase II	tipifarnib + Dp44mT	0.00317	2.54443	0.02517	0.00654	tipifarnib	0.38412	7940.08	Dp44mT	0.000624	1.92354
PI3K; mTOR + Topoisomerase II + CDKs	GSK2126458 + Dp44mT + dinaciclib	0.01301	9.20249	0.02597	0.87394	GSK2126458	0.00248	0.02213	Dp44mT	0.000624	1.92354	dinaciclib	0.00857	0.0181
AKT1 + SETD2 + CDKs	MK2206 + NF279 + dinaciclib	0.01607	0.65708	0.02672	0.50888	MK2206	0.16448	0.53447	NF279	1391000000	32400000000	dinaciclib	0.00857	0.0181
AR + FLT3; JAK2	Vichem flutamide analogue + SB1317	0.01333	30.3371	0.03115	21.1384	Vichem flutamide analogue	0.0429	0.21409	SB1317	0.000221	0.000739
PI3Ka; HDAC + AURKs + AKT1	CUDC907 + danusertib + MK2206	0.00865	18.0471	0.03405	0.14478	CUDC907	0.00016	0.0921	danusertib	14.4262	38.3472	MK2206	0.16448	0.53447
BCL2 + CDKs	ABT-263 + dinaciclib	0.02132	1.3086	0.03916	1.11548	ABT-263	0.16296	0.58386	dinaciclib	0.00857	0.0181
CDKs + NOTCH	dinaciclib + PF-03084014	0.02872	1.67455	0.05348	1.47765	dinaciclib	0.00857	0.0181	PF-03084014	392122	5272624
PI3K; mTOR + AURKs	GSK21216458 + danusertib	0.00988	1.99679	0.09799	2.21483	GSK21216458	#N/A	#N/A	danusertib	14.4262	38.3472
AKT1 + Proteasome + CDKs	MK2206 + carfilzomib + dinaciclib	0.02079	144.353	0.10479	180.18	MK2206	0.16448	0.53447	carfilzomib	4.83e-05	0.000196	dinaciclib	0.00857	0.0181
BCL2 + FGFRs; FLT3; PDGFR; VEGFR2	GX15-070 + XL999	0.04194	0.97963	0.22685	1.38681	GX15-070	0.02143	0.08191	XL999	19.2794	56.0417
AKT1 + Topoisomerase II	MK2206 + Dp44mT	0.0438	35.2084	0.22888	0.27361	MK2206	0.16448	0.53447	Dp44mT	0.000624	1.92354
PI3K; mTOR + PI3K-mTOR	CUDC907 + XL765	0.00202	6.30724	0.26542	1.44095	CUDC907	0.00016	0.0921	XL765	4105.87	5961000000
AR + FGFRs; FLT3; PDGFR; VEGFR2	Vichem flutamide analogue + XL999	0.57126	6.67222	1.11358	2.61065	Vichem flutamide analogue	0.0429	0.21409	XL999	19.2794	56.0417
PI3Ka; HDAC + SETD2 + AKT1	CUDC907 + NF279 + MK2206	0.0074	15.4393	1.12767	4.78458	CUDC907	0.00016	0.0921	NF279	1391000000	32400000000	MK2206	0.16448	0.53447
Topoisomerase II + AURKs	Dp44mT + danusertib	0.00689	5.51452	2.52314	0.68876	Dp44mT	0.000624	1.92354	danusertib	14.4262	38.3472
AKT1 + AURKs	MK2206 + danusertib	0.74877	2.30208	2.53748	2.40691	MK2206	0.16448	0.53447	danusertib	14.4262	38.3472
AR + NOTCH	Vichem flutamide analogue + PF-03084014	1.09352	12.7437	2.65107	6.19147	Vichem flutamide analogue	0.0429	0.21409	PF-03084014	392122	5272624
BCL2 + NOTCH	GX15-070 + PF-03084014	1.12632	26.2812	2.77759	16.9555	GX15-070	0.02143	0.08191	PF-03084014	392122	5272624
BCL2 + FTase	GX15-070 + tipifarnib	0.02885	0.71065	3.53922	21.605	GX15-070	0.02143	0.08191	tipifarnib	0.38412	7940.08
AR + FGFRs	Vichem flutamide analogue + Vichem FGFR inhibitor	1.98126	23.2037	4.73392	11.1812	Vichem flutamide analogue	0.0429	0.21409	Vichem FGFR inhibitor	8.65704	18.878
HDAC + MEK1/2	CUDC101 + trametinib	0.09551	0.09778	5.12928	0.88392	CUDC101	0.48886	2.90144	trametinib	515.077	178200000
HDAC + FGFRs	CUDC101 + Vichem FGFR inhibitor	1.61048	1.7402	5.56454	1.10631	CUDC101	0.48886	2.90144	Vichem FGFR inhibitor	8.65704	18.878
HDAC + NOTCH	CUDC101 + PF-03084014	3.15161	3.22343	7.44673	1.28328	CUDC101	0.48886	2.90144	PF-03084014	392122	5272624
BCL2 + FGFRs	GX15-070 + Vichem FGFR inhibitor	0.19394	4.53663	9.70212	59.4825	GX15-070	0.02143	0.08191	Vichem FGFR inhibitor	8.65704	18.878
FTase + HDAC	tipifarnib + CUDC101	0.0885	0.20572	11.9902	2.06701	tipifarnib	0.38412	7940.08	CUDC101	0.48886	2.90144
AKT1 + SETD2	MK2206 + NF279	3.08324	9.37251	12.4546	11.6514	MK2206	0.16448	0.53447	NF279	1391000000	32400000000
AR + FTase	Vichem flutamide analogue + tipifarnib	0.0803	1.04032	68.1665	159.204	Vichem flutamide analogue	0.0429	0.21409	tipifarnib	0.38412	7940.08
PI3K; mTOR + SETD2	GSK2126458 + NF279	0.05694	11.5015	82.3359	1859.86	GSK2126458	0.00248	0.02213	NF279	1391000000	32400000000
BCL2 + FTase	ABT-263 + tipifarnib	0.38937	1.70156	19407.6	16621.3	ABT-263	0.16296	0.58386	tipifarnib	0.38412	7940.08
FTase + FGFRs; FLT3; PDGFR; VEGFR2	tipifarnib + XL999	5.13587	6.81851	192423	1728.9	tipifarnib	0.38412	7940.08	XL999	19.2794	56.0417
CDKs + SETD2 + BCL2	dinaciclib + NF279 + GX15-070	810.559	44118.9	516583	11620000	dinaciclib	0.00857	0.0181	NF279	1391000000	32400000000	GX15-070	0.02143	0.08191
TRKA + FTase	AG879 + tipifarnib	11.8648	19.3917	7421871	4972.24	AG879	1.50284	823.761	tipifarnib	0.38412	7940.08
FTase + NOTCH	tipifarnib + PF-03084014	587.415	764.633	24300000000	1531519	tipifarnib	0.38412	7940.08	PF-03084014	392122	5272624
FTase + FGFRs	tipifarnib + Vichem FGFR inhibitor	1973.98	2683.52	71100000000000	1890000000000	tipifarnib	0.38412	7940.08	Vichem FGFR inhibitor	8.65704	18.878
FTase + MEK1/2	tipifarnib + trametinib	151260	197040	1.67e+23	1.05e+19	tipifarnib	0.38412	7940.08	trametinib	515.077	178200000
NOTCH + MEK1/2	PF-03084014 + trametinib	1.26e-09	1.2e-12	7e-14	6.8e-21	PF-03084014	392122	5272624	trametinib	515.077	178200000

## Sheet: D
In Column A we show the cumulative driver target set of the combined drugs. Each drugs' target or target set is separated with a + mark. The targets which belong to the same drug are separated with a ; mark.	In column B we show the names of the drugs in the given combination separated by a + mark. The first, second and third compound in the given combination are marked Compound A, Compound B and Compound C, respectively. The two-membered drug combinations are light green and the three-membered combinations are light purple.	In column C we show the IC50 values of the given drug combination. IC50 refers to 50% Inhibition or in other words 50% cell killing.	Column D contains the Combination Indices (CIs) which apply to the 50% cell killing ability of the combinations. This value indicates synergism at 50% cell killing.	In column E we show the IC95 values of the given drug combination. IC95 refers to 95% Inhibition or in other words 95% cell killing.	Column F contains the Combination Indices (CIs) which apply to the 95% cell killing ability of the combinations. This value represents the synergism near the total cell killing.	Name of Compound A (the first member of the combination in Column B)	IC50 or 50% cell killing concentration of Compound A alone calculated by CompuSyn software	IC95 or 95% cell killing concentration of Compound A alone calculated by CompuSyn software	Name of Compound B (the second member of the combination in Column B)	IC50 or 50% cell killing concentration of Compound B alone calculated by CompuSyn software	IC95 or 95% cell killing concentration of Compound B alone calculated by CompuSyn software	Name of Compound C (the third member of the combination in Column B)	IC50 or 50% cell killing concentration of Compound C alone calculated by CompuSyn software	IC95 or 95% cell killing concentration of Compound C alone calculated by CompuSyn software
Combined targets	Combined drugs (Compound A + B + C)	IC50 [µM]	CI50	IC95 [µM]	CI95	Compound A name	Compound A IC50 [µM]	Compound A IC95 [µM]	Compound B name	Compound B IC50 [µM]	Compound B IC95 [µM]	Compound C name	Compound C IC50 [µM]	Compound C IC95 [µM]
PIK3a; HDAC + AURKs	CUDC907 + danusertib	0.00531	2.92888	0.17925	1.51233	CUDC907	0.000907	0.05995	danusertib	0.87428	5.17668
PIK3a; HDAC + PI3K-mTOR	CUDC907 + GSK2126458	0.00238	1.34338	0.08589	0.72988	CUDC907	0.000907	0.05995	GSK2126458	0.03611	3.18627
PIK3a; HDAC + PI3K-mTOR	CUDC907 + GSK2126458	0.00278	1.56821	0.09018	0.76628	CUDC907	0.000907	0.05995	GSK2126458	0.03611	3.18627
PIK3a; HDAC + BCL2	CUDC907 + GX15-070	0.00252	1.43432	0.01218	0.13941	CUDC907	0.000907	0.05995	GX15-070	0.02787	0.16097
PIK3a; HDAC + CHEKs	CUDC907 + hesperadin	0.0056	3.17388	0.18947	1.5992	CUDC907	0.000907	0.05995	hesperadin	0.03276	5.00077
PIK3a; HDAC + CHEKs + BCL2	CUDC907 + hesperadin + GX15-070	0.00157	0.61024	0.01804	0.13883	CUDC907	0.000907	0.05995	hesperadin	0.03276	5.00077	GX15-070	0.02787	0.16097
PIK3a; HDAC + CHEKs + AKT1	CUDC907 + hesperadin + MK2206	0.000257	0.09755	0.12878	0.75798	CUDC907	0.000907	0.05995	hesperadin	0.03276	5.00077	MK2206	0.17206	1.28844
PIK3a; HDAC + CHEKs + FGFRs	CUDC907 + hesperadin + nintedanib	0.000446	0.16823	0.15219	0.85639	CUDC907	0.000907	0.05995	hesperadin	0.03276	5.00077	nintedanib	326.681	1547.68
PIK3a; HDAC + KRAS	CUDC907 + KRAS inhibitor 12	0.00506	0.0703	0.18708	0.03021	CUDC907	0.000907	0.05995	KRAS inhibitor 12	14.6146	109.536
PIK3a; HDAC + BCL2	CUDC907 + lonafarnib	0.00594	3.27362	0.18106	1.51066	CUDC907	0.000907	0.05995	lonafarnib	0.99911	165.85
PIK3a; HDAC + AKT1	CUDC907 + MK2206	0.00538	2.97996	0.15515	1.35425	CUDC907	0.000907	0.05995	MK2206	0.17206	1.28844
PIK3a; HDAC + FGFRs	CUDC907 + nintedanib	0.00587	0.10549	0.19424	0.60423	CUDC907	0.000907	0.05995	nintedanib	326.681	1547.68
PIK3a; HDAC + MEK1/2	CUDC907 + trametinib	0.00303	40.0003	0.13944	1.16634	CUDC907	0.000907	0.05995	trametinib	3.96e-05	20.7594
AURKs + BCL2	danusertib + GX15-070	0.10177	1.88437	0.16902	0.54132	danusertib	0.87428	5.17668	GX15-070	0.02787	0.16097
AURKs + BCL2	danusertib + lonafarnib	1.50778	1.61686	4.92825	0.49086	danusertib	0.87428	5.17668	lonafarnib	0.99911	165.85
AURKs + Ftase	danusertib + tipifarnib	0.40529	2.10617	242.371	29.7158	danusertib	0.87428	5.17668	tipifarnib	0.10811	19.2177
PI3K-mTOR + BCL2	GSK2126458 + GX15-070	0.01008	0.3205	0.03174	0.10355	GSK2126458	0.03611	3.18627	GX15-070	0.02787	0.16097
CHEKs + BCL2	hesperadin + GX15-070	0.00628	0.20862	0.01742	0.05585	hesperadin	0.03276	5.00077	GX15-070	0.02787	0.16097
CHEKs + AKT1	hesperadin + MK2206	0.0304	0.5523	43.6658	21.3111	hesperadin	0.03276	5.00077	MK2206	0.17206	1.28844
CHEKs + FGFRs	hesperadin + nintedanib	0.03894	0.59436	127.798	12.8192	hesperadin	0.03276	5.00077	nintedanib	326.681	1547.68
KRAS + IDH1/2	KRAS inhibitor 12 + AGI-5198	677.653	27.8086	23755.3	143.494	KRAS inhibitor 12	14.6146	109.536	AGI-5198	73.2689	338.798
KRAS + PIK3a; HDAC	KRAS inhibitor 12 + CUDC907	2.59e-05	0.0143	0.08232	0.68701	KRAS inhibitor 12	14.6146	109.536	CUDC907	0.000907	0.05995
KRAS + PIK3a; HDAC + MET	KRAS inhibitor 12 + CUDC907 + tivantinib	0.00038	0.13952	0.1384	0.773	KRAS inhibitor 12	14.6146	109.536	CUDC907	0.000907	0.05995	tivantinib	3.12709	15.3683
KRAS + AURKs	KRAS inhibitor 12 + danusertib	1.01274	0.61383	4.21254	0.42611	KRAS inhibitor 12	14.6146	109.536	danusertib	0.87428	5.17668
KRAS + AURKs + IDH1/2	KRAS inhibitor 12 + danusertib + AGI-5198	2.22619	0.90967	5.42082	0.37088	KRAS inhibitor 12	14.6146	109.536	danusertib	0.87428	5.17668	AGI-5198	73.2689	338.798
KRAS + AURKs + PIK3a; HDAC	KRAS inhibitor 12 + danusertib + CUDC907	0.00018	0.0663	0.09495	0.53436	KRAS inhibitor 12	14.6146	109.536	danusertib	0.87428	5.17668	CUDC907	0.000907	0.05995
KRAS + AURKs + PI3K-mTOR	KRAS inhibitor 12 + danusertib + GSK2126458	0.07456	0.71834	3.32857	0.57268	KRAS inhibitor 12	14.6146	109.536	danusertib	0.87428	5.17668	GSK2126458	0.03611	3.18627
KRAS + AURKs + BCL2	KRAS inhibitor 12 + danusertib + GX15-070	0.03188	0.39424	0.12242	0.26175	KRAS inhibitor 12	14.6146	109.536	danusertib	0.87428	5.17668	GX15-070	0.02787	0.16097
KRAS + AURKs + CHEKs	KRAS inhibitor 12 + danusertib + hesperadin	0.1322	1.39865	7.69848	1.0323	KRAS inhibitor 12	14.6146	109.536	danusertib	0.87428	5.17668	hesperadin	0.03276	5.00077
KRAS + AURKs + AKT1	KRAS inhibitor 12 + danusertib + MK2206	1.36509	3.19617	3.42039	1.11554	KRAS inhibitor 12	14.6146	109.536	danusertib	0.87428	5.17668	MK2206	0.17206	1.28844
KRAS + AURKs + NF1	KRAS inhibitor 12 + danusertib + NF279	0.67668	1190000000	4.28085	677000000000	KRAS inhibitor 12	14.6146	109.536	danusertib	0.87428	5.17668	NF279	1.9e-10	2.1e-12
KRAS + AURKs + FGFRs	KRAS inhibitor 12 + danusertib + nintedanib	1.02133	0.41373	7.10232	0.48047	KRAS inhibitor 12	14.6146	109.536	danusertib	0.87428	5.17668	nintedanib	326.681	1547.68
KRAS + AURKs + NOTCHs	KRAS inhibitor 12 + danusertib + semagacestat	2.27217	0.91812	5.54602	0.37399	KRAS inhibitor 12	14.6146	109.536	danusertib	0.87428	5.17668	semagacestat	487000000000000	1.19e+28
KRAS + AURKs + MET	KRAS inhibitor 12 + danusertib + tivantinib	0.73473	0.3752	2.43545	0.21706	KRAS inhibitor 12	14.6146	109.536	danusertib	0.87428	5.17668	tivantinib	3.12709	15.3683
KRAS + PI3K-mTOR	KRAS inhibitor 12 + GSK2126458	0.05812	0.80671	6.6361	1.07165	KRAS inhibitor 12	14.6146	109.536	GSK2126458	0.03611	3.18627
KRAS + PI3K-mTOR + IDH1/2	KRAS inhibitor 12 + GSK2126458 + AGI-5198	0.09944	0.92068	26.7967	2.91126	KRAS inhibitor 12	14.6146	109.536	GSK2126458	0.03611	3.18627	AGI-5198	73.2689	338.798
KRAS + PI3K-mTOR + PIK3a; HDAC	KRAS inhibitor 12 + GSK2126458 + CUDC907	1.49e-05	0.00562	0.1276	0.72326	KRAS inhibitor 12	14.6146	109.536	GSK2126458	0.03611	3.18627	CUDC907	0.000907	0.05995
KRAS + PI3K-mTOR + BCL2	KRAS inhibitor 12 + GSK2126458 + GX15-070	0.01564	0.33185	0.08264	0.18002	KRAS inhibitor 12	14.6146	109.536	GSK2126458	0.03611	3.18627	GX15-070	0.02787	0.16097
KRAS + PI3K-mTOR + CHEKs	KRAS inhibitor 12 + GSK2126458 + hesperadin	0.01603	0.31153	1.28818	0.22455	KRAS inhibitor 12	14.6146	109.536	GSK2126458	0.03611	3.18627	hesperadin	0.03276	5.00077
KRAS + PI3K-mTOR + NF1	KRAS inhibitor 12 + GSK2126458 + NF279	0.09324	164000000	30.0751	4750000000000	KRAS inhibitor 12	14.6146	109.536	GSK2126458	0.03611	3.18627	NF279	1.9e-10	2.1e-12
KRAS + PI3K-mTOR + MET	KRAS inhibitor 12 + GSK2126458 + tivantinib	0.07606	0.71193	2.78819	0.36065	KRAS inhibitor 12	14.6146	109.536	GSK2126458	0.03611	3.18627	tivantinib	3.12709	15.3683
KRAS + BCL2	KRAS inhibitor 12 + GX15-070	0.08456	1.5202	0.27208	0.84635	KRAS inhibitor 12	14.6146	109.536	GX15-070	0.02787	0.16097
KRAS + CHEKs	KRAS inhibitor 12 + hesperadin	0.03725	0.56979	42.1362	4.40531	KRAS inhibitor 12	14.6146	109.536	hesperadin	0.03276	5.00077
KRAS + AKT1	KRAS inhibitor 12 + MK2206	240.13	706.021	6105.74	2397.3	KRAS inhibitor 12	14.6146	109.536	MK2206	0.17206	1.28844
KRAS + AKT1 + IDH1/2	KRAS inhibitor 12 + MK2206 + AGI-5198	100.949	198.329	1050.16	275.918	KRAS inhibitor 12	14.6146	109.536	MK2206	0.17206	1.28844	AGI-5198	73.2689	338.798
KRAS + AKT1 + PIK3a; HDAC	KRAS inhibitor 12 + MK2206 + CUDC907	0.000213	0.07858	0.105	0.61133	KRAS inhibitor 12	14.6146	109.536	MK2206	0.17206	1.28844	CUDC907	0.000907	0.05995
KRAS + AKT1 + BCL2	KRAS inhibitor 12 + MK2206 + GX15-070	0.85935	11.9643	2.63349	6.14259	KRAS inhibitor 12	14.6146	109.536	MK2206	0.17206	1.28844	GX15-070	0.02787	0.16097
KRAS + AKT1 + CHEKs	KRAS inhibitor 12 + MK2206 + hesperadin	0.35243	4.27693	2.70083	0.88698	KRAS inhibitor 12	14.6146	109.536	MK2206	0.17206	1.28844	hesperadin	0.03276	5.00077
KRAS + AKT1 + NF1	KRAS inhibitor 12 + MK2206 + NF279	8.9e-17	1.56e-07	1.4e-22	2.3e-11	KRAS inhibitor 12	14.6146	109.536	MK2206	0.17206	1.28844	NF279	1.9e-10	2.1e-12
KRAS + AKT1 + FGFRs	KRAS inhibitor 12 + MK2206 + nintedanib	72.7797	142.73	1297.79	339.982	KRAS inhibitor 12	14.6146	109.536	MK2206	0.17206	1.28844	nintedanib	326.681	1547.68
KRAS + AKT1 + MET	KRAS inhibitor 12 + MK2206 + tivantinib	8121.34	16784.4	1230294	348719	KRAS inhibitor 12	14.6146	109.536	MK2206	0.17206	1.28844	tivantinib	3.12709	15.3683
KRAS + NF1	KRAS inhibitor 12 + NF279	1168.69	3080000000000	14276.6	3390000000000000	KRAS inhibitor 12	14.6146	109.536	NF279	1.9e-10	2.1e-12
KRAS + FGFRs	KRAS inhibitor 12 + nintedanib	22140.8	791.38	272522	1332.02	KRAS inhibitor 12	14.6146	109.536	nintedanib	326.681	1547.68
KRAS + MET	KRAS inhibitor 12 + tivantinib	17.4609	3.38926	48.9902	1.81749	KRAS inhibitor 12	14.6146	109.536	tivantinib	3.12709	15.3683
BCL2 + PIK3a; HDAC + AURKs	lonafarnib + CUDC907 + danusertib	0.001	0.36883	0.18528	1.04254	lonafarnib	0.99911	165.85	CUDC907	0.000907	0.05995	danusertib	0.87428	5.17668
BCL2 + PIK3a; HDAC + MET	lonafarnib + CUDC907 + tivantinib	0.00157	0.57624	0.20207	1.12839	lonafarnib	0.99911	165.85	CUDC907	0.000907	0.05995	tivantinib	3.12709	15.3683
BCL2 + PI3K-mTOR	lonafarnib + GSK2126458	0.04595	0.6593	5.16352	0.82584	lonafarnib	0.99911	165.85	GSK2126458	0.03611	3.18627
BCL2 + PI3K-mTOR + PIK3a; HDAC	lonafarnib + GSK2126458 + CUDC907	0.000269	0.10142	0.0746	0.42274	lonafarnib	0.99911	165.85	GSK2126458	0.03611	3.18627	CUDC907	0.000907	0.05995
BCL2 + PI3K-mTOR + AURKs	lonafarnib + GSK2126458 + danusertib	0.23575	2.34472	1.20165	0.2055	lonafarnib	0.99911	165.85	GSK2126458	0.03611	3.18627	danusertib	0.87428	5.17668
BCL2 + PI3K-mTOR + MET	lonafarnib + GSK2126458 + tivantinib	0.35119	3.39636	1.1332	0.14541	lonafarnib	0.99911	165.85	GSK2126458	0.03611	3.18627	tivantinib	3.12709	15.3683
Ftase + PIK3a; HDAC + AURKs	tipifarnib + CUDC907 + danusertib	0.00033	0.12225	0.17464	0.98533	tipifarnib	0.10811	19.2177	CUDC907	0.000907	0.05995	danusertib	0.87428	5.17668
Ftase + PIK3a; HDAC + MET	tipifarnib + CUDC907 + tivantinib	0.000375	0.13906	0.23024	1.28924	tipifarnib	0.10811	19.2177	CUDC907	0.000907	0.05995	tivantinib	3.12709	15.3683
Ftase + PI3K-mTOR	tipifarnib + GSK2126458	0.01221	0.22552	5.47726	1.00201	tipifarnib	0.10811	19.2177	GSK2126458	0.03611	3.18627
Ftase + PI3K-mTOR + PIK3a; HDAC	tipifarnib + GSK2126458 + CUDC907	1.47e-05	0.00559	0.06728	0.38231	tipifarnib	0.10811	19.2177	GSK2126458	0.03611	3.18627	CUDC907	0.000907	0.05995
Ftase + PI3K-mTOR + AURKs	tipifarnib + GSK2126458 + danusertib	0.0229	0.2907	3.20905	0.59801	tipifarnib	0.10811	19.2177	GSK2126458	0.03611	3.18627	danusertib	0.87428	5.17668
Ftase + PI3K-mTOR + MET	tipifarnib + GSK2126458 + tivantinib	0.02706	0.33609	3.07747	0.44208	tipifarnib	0.10811	19.2177	GSK2126458	0.03611	3.18627	tivantinib	3.12709	15.3683
Ftase + MET	tipifarnib + tivantinib	0.86611	4.14408	2017.99	118.157	tipifarnib	0.10811	19.2177	tivantinib	3.12709	15.3683
MET + PI3K-mTOR	tivantinib + GSK2126458	0.18247	2.55572	1.01397	0.1921	tivantinib	3.12709	15.3683	GSK2126458	0.03611	3.18627
KRAS + PIK3a; HDAC	6H05 + CUDC907	9.72e-05	44000000000000	0.06638	1.64e+23	6H05	1.1e-18	2e-25	CUDC907	0.000907	0.05995
KRAS + PIK3a; HDAC + MET	6H05 + CUDC907 + tivantinib	0.000417	126000000000000	0.12926	2.13e+23	6H05	1.1e-18	2e-25	CUDC907	0.000907	0.05995	tivantinib	3.12709	15.3683
KRAS + AURKs	6H05 + danusertib	1.07818	4.88e+17	3.19604	7.89e+24	6H05	1.1e-18	2e-25	danusertib	0.87428	5.17668
KRAS + PI3K-mTOR	6H05 + GSK2126458	0.06025	2.73e+16	10.8408	2.68e+25	6H05	1.1e-18	2e-25	GSK2126458	0.03611	3.18627
KRAS + PI3K-mTOR + PIK3a; HDAC	6H05 + GSK2126458 + CUDC907	1.54e-05	4640000000000	0.1195	1.97e+23	6H05	1.1e-18	2e-25	GSK2126458	0.03611	3.18627	CUDC907	0.000907	0.05995
KRAS + PI3K-mTOR + MET	6H05 + GSK2126458 + tivantinib	0.07381	2.23e+16	3.91257	6.44e+24	6H05	1.1e-18	2e-25	GSK2126458	0.03611	3.18627	tivantinib	3.12709	15.3683
KRAS + AKT1	6H05 + MK2206	93.9544	4.26e+19	326.75	8.07e+26	6H05	1.1e-18	2e-25	MK2206	0.17206	1.28844
KRAS + MET	6H05 + tivantinib	20.7866	9.42e+18	59.6428	1.47e+26	6H05	1.1e-18	2e-25	tivantinib	3.12709	15.3683
KRAS + MEK1/2	6H05 + trametinib	20.1106	9.11e+18	57.5122	1.42e+26	6H05	1.1e-18	2e-25	trametinib	3.96e-05	20.7594

## Sheet: E
In Column A we show the cumulative driver target set of the combined drugs. Each drugs' target or target set is separated with a + mark. The targets which belong to the same drug are separated with a ; mark.	In column B we show the names of the drugs in the given combination separated by a + mark. The first, second and third compound in the given combination are marked Compound A, Compound B and Compound C, respectively. The two-membered drug combinations are light green and the three-membered combinations are light purple.	In column C we show the IC50 values of the given drug combination. IC50 refers to 50% Inhibition or in other words 50% cell killing.	Column D contains the Combination Indices (CIs) which apply to the 50% cell killing ability of the combinations. This value indicates synergism at 50% cell killing.	In column E we show the IC95 values of the given drug combination. IC95 refers to 95% Inhibition or in other words 95% cell killing.	Column F contains the Combination Indices (CIs) which apply to the 95% cell killing ability of the combinations. This value represents the synergism near the total cell killing.	Name of Compound A (the first member of the combination in Column B)	IC50 or 50% cell killing concentration of Compound A alone calculated by CompuSyn software	IC95 or 95% cell killing concentration of Compound A alone calculated by CompuSyn software	Name of Compound B (the second member of the combination in Column B)	IC50 or 50% cell killing concentration of Compound B alone calculated by CompuSyn software	IC95 or 95% cell killing concentration of Compound B alone calculated by CompuSyn software	Name of Compound C (the third member of the combination in Column B)	IC50 or 50% cell killing concentration of Compound C alone calculated by CompuSyn software	IC95 or 95% cell killing concentration of Compound C alone calculated by CompuSyn software
Combined targets	Combined drugs (Compound A + B + C)	IC50 [µM]	CI50	IC95 [µM]	CI95	Compound A name	Compound A IC50 [µM]	Compound A IC95 [µM]	Compound B name	Compound B IC50 [µM]	Compound B IC95 [µM]	Compound C name	Compound C IC50 [µM]	Compound C IC95 [µM]
PLK1; AKT1 + PI3K-mTOR + DNMT3A; DNMT1	rigosertib + GSK2126458 + SGI-1027	0.01403	2.52033	0.86495	0.00634	rigosertib	0.00213	5602.27	GSK2126458	0.0142	45.8848	SGI-1027	3996.16	2591834
PLK1; AKT1 + PI3K-mTOR	rigosertib + GSK2126458	0.02799	7.54515	1.16328	0.01278	rigosertib	0.00213	5602.27	GSK2126458	0.0142	45.8848
PLK1; AKT1 + PI3K-mTOR + BCL2	rigosertib + GSK2126458 + GX15-070	0.01859	3.34252	0.94031	0.0376	rigosertib	0.00213	5602.27	GSK2126458	0.0142	45.8848	GX15-070	4.39027	10.2056
PI3K-mTOR + CDKs	GSK2126458 + dinaciclib	0.01052	0.37922	0.32599	0.04112	GSK2126458	0.0142	45.8848	dinaciclib	0.59572	4.3384
CHEKs + PI3K-mTOR + CDKs	hesperadin + GSK2126458 + dinaciclib	0.00919	0.28486	0.22977	0.04455	hesperadin	0.04778	3.03643	GSK2126458	0.0142	45.8848	dinaciclib	0.59572	4.3384
PLK1 + PI3K-mTOR + CDKs	BI2536 + GSK2126458 + dinaciclib	0.01001	0.36737	0.29815	0.05758	BI2536	0.02629	3.05737	GSK2126458	0.0142	45.8848	dinaciclib	0.59572	4.3384
PLK1; AKT1 + DNMT3A; DNMT1	rigosertib + SGI-1027	35.3788	8289.83	677.053	0.06056	rigosertib	0.00213	5602.27	SGI-1027	3996.16	2591834
PLK1; AKT1 + AKT1	rigosertib + perifosine	1.19433	279.939	2.89447	0.08815	rigosertib	0.00213	5602.27	perifosine	6.80531	16.4659
PLK1; AKT1 + PI3K-mTOR + HDACs	rigosertib + GSK2126458 + vorinostat	0.01834	3.2991	1.00005	0.08834	rigosertib	0.00213	5602.27	GSK2126458	0.0142	45.8848	vorinostat	1.66828	4.11453
CHEKs + PI3K-mTOR + DNMT3A; DNMT1	hesperadin + GSK2126458 + SGI-1027	0.01051	0.31998	0.79859	0.09347	hesperadin	0.04778	3.03643	GSK2126458	0.0142	45.8848	SGI-1027	3996.16	2591834
CHEKs + PI3K-mTOR + AKT1	hesperadin + GSK2126458 + perifosine	0.01456	0.4439	0.74442	0.1022	hesperadin	0.04778	3.03643	GSK2126458	0.0142	45.8848	perifosine	6.80531	16.4659
CHEKs + PI3K-mTOR + HDACs	hesperadin + GSK2126458 + vorinostat	0.01064	0.32595	0.56594	0.11209	hesperadin	0.04778	3.03643	GSK2126458	0.0142	45.8848	vorinostat	1.66828	4.11453
CHEKs + PI3K-mTOR + BCL2	hesperadin + GSK2126458 + GX15-070	0.01312	0.40054	0.80357	0.1203	hesperadin	0.04778	3.03643	GSK2126458	0.0142	45.8848	GX15-070	4.39027	10.2056
CHEKs + PI3K-mTOR + PLK1; AKT1	hesperadin + GSK2126458 + rigosertib	0.01616	3.0155	1.07386	0.12575	hesperadin	0.04778	3.03643	GSK2126458	0.0142	45.8848	rigosertib	0.00213	5602.27
CDKs + CHEKs + PLK1; AKT1	dinaciclib + hesperadin + rigosertib	0.23264	38.0934	0.67743	0.12646	dinaciclib	0.59572	4.3384	hesperadin	0.04778	3.03643	rigosertib	0.00213	5602.27
CHEKs + CDKs	hesperadin + dinaciclib	0.24114	2.72598	0.55511	0.15538	hesperadin	0.04778	3.03643	dinaciclib	0.59572	4.3384
CHEKs + PI3K-mTOR	hesperadin + GSK2126458	0.01206	0.55078	0.95164	0.16707	hesperadin	0.04778	3.03643	GSK2126458	0.0142	45.8848
CHEKs + AKT1	hesperadin + MK2206	0.33346	3.54381	0.79855	0.17825	hesperadin	0.04778	3.03643	MK2206	3.08305	8.54006
PLK1 + PI3K-mTOR + AKT1	BI2536 + GSK2126458 + perifosine	0.0141	0.51045	1.31053	0.17893	BI2536	0.02629	3.05737	GSK2126458	0.0142	45.8848	perifosine	6.80531	16.4659
PLK1 + HDAC; PIK3a	BI2536 + CUDC907	0.00183	0.17538	0.01172	0.18615	BI2536	0.02629	3.05737	CUDC907	0.0065	0.03181
PLK1; AKT1 + BCL2	rigosertib + GX15-070	1.28663	301.625	4.67392	0.22941	rigosertib	0.00213	5602.27	GX15-070	4.39027	10.2056
CHEKs + DNMT3A; DNMT1	hesperadin + SGI-1027	0.602	6.30025	1.43102	0.23564	hesperadin	0.04778	3.03643	SGI-1027	3996.16	2591834
PLK1 + AKT1	BI2536 + MK2206	0.48767	9.35348	1.18723	0.26367	BI2536	0.02629	3.05737	MK2206	3.08305	8.54006
CHEKs + AKT1	hesperadin + perifosine	0.58255	6.13943	1.38073	0.26929	hesperadin	0.04778	3.03643	perifosine	6.80531	16.4659
PLK1 + CDKs	BI2536 + dinaciclib	0.24773	4.91908	0.96937	0.27025	BI2536	0.02629	3.05737	dinaciclib	0.59572	4.3384
CHEKs + BCL2	hesperadin + GX15-070	0.55351	5.8557	1.29498	0.27668	hesperadin	0.04778	3.03643	GX15-070	4.39027	10.2056
PLK1 + PI3K-mTOR	BI2536 + GSK2126458	0.03887	2.10795	1.62212	0.28296	BI2536	0.02629	3.05737	GSK2126458	0.0142	45.8848
CHEKs + PI3K-mTOR + BRAF	hesperadin + GSK2126458 + sorafenib	0.0141	0.43077	1.67871	0.29024	hesperadin	0.04778	3.03643	GSK2126458	0.0142	45.8848	sorafenib	3.00089	5.96817
PLK1 + PI3K-mTOR + DNMT3A; DNMT1	BI2536 + GSK2126458 + SGI-1027	0.01608	0.5814	2.60579	0.30303	BI2536	0.02629	3.05737	GSK2126458	0.0142	45.8848	SGI-1027	3996.16	2591834
PLK1; AKT1 + BRAF	rigosertib + sorafenib	1.47894	346.787	3.68212	0.30881	rigosertib	0.00213	5602.27	sorafenib	3.00089	5.96817
CHEKs + BCL2	hesperadin + ABT-263	0.46892	5.03791	1.07149	0.32939	hesperadin	0.04778	3.03643	ABT-263	1.79709	3.50269
PLK1 + CHEKs	BI2536 + hesperadin	0.40348	11.8958	1.00602	0.33018	BI2536	0.02629	3.05737	hesperadin	0.04778	3.03643
PLK1; AKT1 + BCL2	rigosertib + ABT-263	1.01058	237.077	2.39155	0.3416	rigosertib	0.00213	5602.27	ABT-263	1.79709	3.50269
PLK1 + PI3K-mTOR + BCL2	BI2536 + GSK2126458 + GX15-070	0.02338	0.84705	2.34214	0.34887	BI2536	0.02629	3.05737	GSK2126458	0.0142	45.8848	GX15-070	4.39027	10.2056
PLK1 + PI3K-mTOR + HDACs	BI2536 + GSK2126458 + vorinostat	0.0201	0.73046	1.77101	0.34943	BI2536	0.02629	3.05737	GSK2126458	0.0142	45.8848	vorinostat	1.66828	4.11453
CHEKs + BRAF	hesperadin + sorafenib	0.62161	6.60889	1.47957	0.36759	hesperadin	0.04778	3.03643	sorafenib	3.00089	5.96817
HDACs + CDKs	vorinostat + dinaciclib	0.21641	0.2465	1.72184	0.40768	vorinostat	1.66828	4.11453	dinaciclib	0.59572	4.3384
CHEKs + HDACs	hesperadin + vorinostat	0.62275	6.70392	1.48885	0.42609	hesperadin	0.04778	3.03643	vorinostat	1.66828	4.11453
PI3K-mTOR + HDAC; PIK3a	GSK2126458 + CUDC907	0.0004	0.04486	0.02914	0.45838	GSK2126458	0.0142	45.8848	CUDC907	0.0065	0.03181
HDACs + CHEKs + BCL2	vorinostat + hesperadin + GX15-070	0.70974	5.14745	2.25105	0.50301	vorinostat	1.66828	4.11453	hesperadin	0.04778	3.03643	GX15-070	4.39027	10.2056
HDAC; PIK3a + HDACs	CUDC907 + vorinostat	0.00146	0.11279	0.03489	0.55269	CUDC907	0.0065	0.03181	vorinostat	1.66828	4.11453
PI3K-mTOR + HDAC; PIK3a + AKT1	GSK2126458 + CUDC907 + perifosine	0.00171	0.12818	0.05307	0.55759	GSK2126458	0.0142	45.8848	CUDC907	0.0065	0.03181	perifosine	6.80531	16.4659
PLK1; AKT1 + HDAC; PIK3a	rigosertib + CUDC907	0.00107	0.33423	0.03569	0.56105	rigosertib	0.00213	5602.27	CUDC907	0.0065	0.03181
PI3K-mTOR + HDAC; PIK3a + DNMT3A; DNMT1	GSK2126458 + CUDC907 + SGI-1027	0.00195	0.14584	0.05758	0.6039	GSK2126458	0.0142	45.8848	CUDC907	0.0065	0.03181	SGI-1027	3996.16	2591834
PI3K-mTOR + HDAC; PIK3a + PLK1	GSK2126458 + CUDC907 + BI2536	0.00235	0.20503	0.06152	0.65188	GSK2126458	0.0142	45.8848	CUDC907	0.0065	0.03181	BI2536	0.02629	3.05737
PI3K-mTOR + HDAC; PIK3a + CHEKs	GSK2126458 + CUDC907 + hesperadin	0.00206	0.16853	0.06289	0.66641	GSK2126458	0.0142	45.8848	CUDC907	0.0065	0.03181	hesperadin	0.04778	3.03643
PLK1 + BCL2	BI2536 + GX15-070	1.33011	25.4471	3.23644	0.68785	BI2536	0.02629	3.05737	GX15-070	4.39027	10.2056
HDAC; PIK3a + BCL2	CUDC907 + GX15-070	0.0014	0.10751	0.0438	0.69063	CUDC907	0.0065	0.03181	GX15-070	4.39027	10.2056
CHEKs + PI3K-mTOR + PLK1	hesperadin + GSK2126458 + BI2536	0.02272	0.97978	3.05553	0.69076	hesperadin	0.04778	3.03643	GSK2126458	0.0142	45.8848	BI2536	0.02629	3.05737
PI3K-mTOR + HDAC; PIK3a + HDACs	GSK2126458 + CUDC907 + vorinostat	0.00187	0.14007	0.06643	0.70203	GSK2126458	0.0142	45.8848	CUDC907	0.0065	0.03181	vorinostat	1.66828	4.11453
PI3K-mTOR + HDAC; PIK3a + PLK1; AKT1	GSK2126458 + CUDC907 + rigosertib	0.00239	0.55198	0.06817	0.71493	GSK2126458	0.0142	45.8848	CUDC907	0.0065	0.03181	rigosertib	0.00213	5602.27
CHEKs + HDAC; PIK3a	hesperadin + CUDC907	0.00067	0.05847	0.04852	0.77078	hesperadin	0.04778	3.03643	CUDC907	0.0065	0.03181
PI3K-mTOR + BCL2	GSK2126458 + GX15-070	0.03609	1.27457	13.175	0.78904	GSK2126458	0.0142	45.8848	GX15-070	4.39027	10.2056
HDACs + CHEKs + PLK1; AKT1	vorinostat + hesperadin + rigosertib	1.27181	207.798	4.53273	0.86508	vorinostat	1.66828	4.11453	hesperadin	0.04778	3.03643	rigosertib	0.00213	5602.27
PI3K-mTOR + HDAC; PIK3a + BCL2	GSK2126458 + CUDC907 + GX15-070	0.0024	0.1795	0.08777	0.92331	GSK2126458	0.0142	45.8848	CUDC907	0.0065	0.03181	GX15-070	4.39027	10.2056
PLK1 + BCL2	BI2536 + ABT-263	1.34696	25.9908	3.28742	1.00689	BI2536	0.02629	3.05737	ABT-263	1.79709	3.50269
PLK1 + AKT1	BI2536 + perifosine	1.47924	28.2404	5.35058	1.0375	BI2536	0.02629	3.05737	perifosine	6.80531	16.4659
HDAC; PIK3a + AKT1	CUDC907 + perifosine	0.00113	0.08719	0.07478	1.17773	CUDC907	0.0065	0.03181	perifosine	6.80531	16.4659
PI3K-mTOR + DNMT3A; DNMT1	GSK2126458 + SGI-1027	0.06836	2.40657	126.893	1.38276	GSK2126458	0.0142	45.8848	SGI-1027	3996.16	2591834
HDAC; PIK3a + BRAF	CUDC907 + sorafenib	0.00118	0.09127	0.09178	1.45038	CUDC907	0.0065	0.03181	sorafenib	3.00089	5.96817
PI3K-mTOR + HDAC; PIK3a + CDKs	GSK2126458 + CUDC907 + dinaciclib	0.00251	0.18883	0.14897	1.57373	GSK2126458	0.0142	45.8848	CUDC907	0.0065	0.03181	dinaciclib	0.59572	4.3384
PLK1 + BRAF	BI2536 + sorafenib	6.09312	116.892	17.237	4.263	BI2536	0.02629	3.05737	sorafenib	3.00089	5.96817
PLK1 + HDACs	BI2536 + vorinostat	0.28881	5.57909	15.0286	4.28405	BI2536	0.02629	3.05737	vorinostat	1.66828	4.11453
PI3K-mTOR + HDACs	GSK2126458 + vorinostat	0.06731	2.38985	41.5845	5.50652	GSK2126458	0.0142	45.8848	vorinostat	1.66828	4.11453
PLK1 + DNMT3A; DNMT1	BI2536 + SGI-1027	4.64675	88.371	62.6093	10.2391	BI2536	0.02629	3.05737	SGI-1027	3996.16	2591834
PLK1; AKT1 + HDACs	rigosertib + vorinostat	13.1508	3085.4	93.2031	11.3344	rigosertib	0.00213	5602.27	vorinostat	1.66828	4.11453
PI3K-mTOR + BRAF	GSK2126458 + sorafenib	0.15972	5.64979	230.541	21.8264	GSK2126458	0.0142	45.8848	sorafenib	3.00089	5.96817
PLK1; AKT1 + CHEKs	rigosertib + hesperadin	0.31646	77.4642	258.937	42.6615	rigosertib	0.00213	5602.27	hesperadin	0.04778	3.03643
HDAC; PIK3a + CDKs	CUDC907 + dinaciclib	0.00108	0.0842	5.321	84.2582	CUDC907	0.0065	0.03181	dinaciclib	0.59572	4.3384
HDACs + BCL2	vorinostat + GX15-070	110.483	45.6957	717.487	122.341	vorinostat	1.66828	4.11453	GX15-070	4.39027	10.2056
HDACs + BRAF	vorinostat + sorafenib	168.357	78.5093	698.509	143.403	vorinostat	1.66828	4.11453	sorafenib	3.00089	5.96817
BCL2 + BRAF	GX15-070 + sorafenib	1855.43	520.457	14379.2	1909.13	GX15-070	4.39027	10.2056	sorafenib	3.00089	5.96817
HDACs + BCL2	vorinostat + ABT-263	52738.2	30479.4	722152	190842	vorinostat	1.66828	4.11453	ABT-263	1.79709	3.50269
HDACs + AKT1	vorinostat + MK2206	81000.4	37413	45630000	8216008	vorinostat	1.66828	4.11453	MK2206	3.08305	8.54006
BCL2 + AKT1	GX15-070 + MK2206	6935259	1914583	1772000000	190600000	GX15-070	4.39027	10.2056	MK2206	3.08305	8.54006
AKT1 + DNMT3A; DNMT1	perifosine + SGI-1027	8952	658.842	1910000000000	58100000000	perifosine	6.80531	16.4659	SGI-1027	3996.16	2591834
BCL2 + AKT1	GX15-070 + perifosine	5760000000	1079000000	1390000000000	111000000000	GX15-070	4.39027	10.2056	perifosine	6.80531	16.4659
HDACs + BCL2	vorinostat + GX15-070	3384000000	1400000000	698000000000	119000000000	vorinostat	1.66828	4.11453	GX15-070	4.39027	10.2056
BCL2 + DNMT3A; DNMT1	GX15-070 + SGI-1027	5760000000000	656000000000	1.72e+16	842000000000000	GX15-070	4.39027	10.2056	SGI-1027	3996.16	2591834
HDACs + AKT1	vorinostat + perifosine	192000000000000	71500000000000	2.89e+17	4.39e+16	vorinostat	1.66828	4.11453	perifosine	6.80531	16.4659
HDACs + DNMT3A; DNMT1	vorinostat + SGI-1027	6600000000000	1980000000000	1.91e+21	2.32e+20	vorinostat	1.66828	4.11453	SGI-1027	3996.16	2591834
AKT1 + BRAF	perifosine + sorafenib	1.59e+18	3.82e+17	1.02e+43	1.16e+42	perifosine	6.80531	16.4659	sorafenib	3.00089	5.96817

## Sheet: F
In Column A we show the cumulative driver target set of the combined drugs. Each drugs' target or target set is separated with a + mark. The targets which belong to the same drug are separated with a ; mark.	In column B we show the names of the drugs in the given combination separated by a + mark. The first, second and third compound in the given combination are marked Compound A, Compound B and Compound C, respectively. The two-membered drug combinations are light green and the three-membered combinations are light purple.	In column C we show the IC50 values of the given drug combination. IC50 refers to 50% Inhibition or in other words 50% cell killing.	Column D contains the Combination Indices (CIs) which apply to the 50% cell killing ability of the combinations. This value indicates synergism at 50% cell killing.	In column E we show the IC95 values of the given drug combination. IC95 refers to 95% Inhibition or in other words 95% cell killing.	Column F contains the Combination Indices (CIs) which apply to the 95% cell killing ability of the combinations. This value represents the synergism near the total cell killing.	Name of Compound A (the first member of the combination in Column B)	IC50 or 50% cell killing concentration of Compound A alone calculated by CompuSyn software	IC95 or 95% cell killing concentration of Compound A alone calculated by CompuSyn software	Name of Compound B (the second member of the combination in Column B)	IC50 or 50% cell killing concentration of Compound B alone calculated by CompuSyn software	IC95 or 95% cell killing concentration of Compound B alone calculated by CompuSyn software	Name of Compound C (the third member of the combination in Column B)	IC50 or 50% cell killing concentration of Compound C alone calculated by CompuSyn software	IC95 or 95% cell killing concentration of Compound C alone calculated by CompuSyn software
Combined targets	Combined drugs (Compound A + B + C)	IC50 [µM]	CI50	IC95 [µM]	CI95	Compound A name	Compound A IC50 [µM]	Compound A IC95 [µM]	Compound B name	Compound B IC50 [µM]	Compound B IC95 [µM]	Compound C name	Compound C IC50 [µM]	Compound C IC95 [µM]
KRAS + JNKs	KRAS inhibitor 12 + JNK inhibitor 1	2.73e-07	2.57e-09	4.21e-09	3.6e-13	KRAS inhibitor 12	1728.06	7273.02	JNK inhibitor 1	54.8663	29633.7
KRAS + FLT3; AURKA	KRAS inhibitor 12 + KW2449	1.52e-05	2.71e-08	9.19e-07	3.7e-10	KRAS inhibitor 12	1728.06	7273.02	KW2449	334.452	1494.3
Ftase + KRAS + JNKs	tipifarnib + KRAS inhibitor 12 + JNK inhibitor 1	0.59935	0.16914	1.91433	0.00166	tipifarnib	1.20801	410.815	KRAS inhibitor 12	1728.06	7273.02	JNK inhibitor 1	54.8663	29633.7
Ftase + JNKs	tipifarnib + JNK inhibitor 1	0.05095	0.02155	4.86435	0.006	tipifarnib	1.20801	410.815	JNK inhibitor 1	54.8663	29633.7
Ftase + JNKs + MALT1	tipifarnib + JNK inhibitor 1 + MALT1 inhibitor MI-2	0.26427	0.1489	0.9096	0.01062	tipifarnib	1.20801	410.815	JNK inhibitor 1	54.8663	29633.7	MALT1 inhibitor MI-2	1.18439	30.7062
Ftase + MEK1/2 + PI3K-mTOR	tipifarnib + trametinib + GSK2126458	0.000302	0.09954	0.28818	0.01409	tipifarnib	1.20801	410.815	trametinib	0.00108	27.2199	GSK2126458	0.01573	9.30237
MEK1/2 + PI3K-mTOR	trametinib + GSK2126458	0.000137	0.06784	0.21535	0.01553	trametinib	0.00108	27.2199	GSK2126458	0.01573	9.30237
Ftase + KRAS + MALT1	tipifarnib + KRAS inhibitor 12 + MALT1 inhibitor MI-2	0.26888	0.14992	1.59253	0.01865	tipifarnib	1.20801	410.815	KRAS inhibitor 12	1728.06	7273.02	MALT1 inhibitor MI-2	1.18439	30.7062
MALT1 + JNKs	MALT1 inhibitor MI-2 + JNK inhibitor 1	0.39624	0.17089	1.25659	0.02048	MALT1 inhibitor MI-2	1.18439	30.7062	JNK inhibitor 1	54.8663	29633.7
Ftase + MALT1	tipifarnib + MALT1 inhibitor MI-2	0.02298	0.01921	1.18442	0.02073	tipifarnib	1.20801	410.815	MALT1 inhibitor MI-2	1.18439	30.7062
MEK1/2 + PI3K-mTOR + MALT1	trametinib + GSK2126458 + MALT1 inhibitor MI-2	0.000503	0.16597	0.36841	0.02171	trametinib	0.00108	27.2199	GSK2126458	0.01573	9.30237	MALT1 inhibitor MI-2	1.18439	30.7062
MEK1/2 + PI3K-mTOR + FLT3; FGFRs	trametinib + GSK2126458 + XL999	0.000313	0.10336	0.47311	0.02427	trametinib	0.00108	27.2199	GSK2126458	0.01573	9.30237	XL999	0.72374	103.616
MALT1 + JNKs + PI3K-mTOR	MALT1 inhibitor MI-2 + JNK inhibitor 1 + PKI587	0.16768	1.81814	0.99705	0.02431	MALT1 inhibitor MI-2	1.18439	30.7062	JNK inhibitor 1	54.8663	29633.7	PKI587	0.03158	24.6597
MEK1/2 + Ftase	trametinib + tipifarnib	0.00111	0.51349	1.30232	0.02551	trametinib	0.00108	27.2199	tipifarnib	1.20801	410.815
MALT1 + JNKs + FLT3; JAK2	MALT1 inhibitor MI-2 + JNK inhibitor 1 + SB1317	0.20594	1.29027	1.12264	0.04012	MALT1 inhibitor MI-2	1.18439	30.7062	JNK inhibitor 1	54.8663	29633.7	SB1317	0.05576	13.4034
KRAS + MALT1	KRAS inhibitor 12 + MALT1 inhibitor MI-2	0.53953	0.22792	3.40631	0.0557	KRAS inhibitor 12	1728.06	7273.02	MALT1 inhibitor MI-2	1.18439	30.7062
MALT1 + FLT3; JAK2	MALT1 inhibitor MI-2 + SB1317	0.47645	4.4732	1.17504	0.06297	MALT1 inhibitor MI-2	1.18439	30.7062	SB1317	0.05576	13.4034
MEK1/2 + MALT1	trametinib + MALT1 inhibitor MI-2	0.00399	1.84621	1.87438	0.06495	trametinib	0.00108	27.2199	MALT1 inhibitor MI-2	1.18439	30.7062
Ftase + MEK1/2 + MALT1	tipifarnib + trametinib + MALT1 inhibitor MI-2	0.000989	0.30555	3.04124	0.07272	tipifarnib	1.20801	410.815	trametinib	0.00108	27.2199	MALT1 inhibitor MI-2	1.18439	30.7062
Ftase + KRAS + FLT3; JAK2	tipifarnib + KRAS inhibitor 12 + SB1317	0.08814	0.55119	3.80765	0.09796	tipifarnib	1.20801	410.815	KRAS inhibitor 12	1728.06	7273.02	SB1317	0.05576	13.4034
JNKs + FLT3; JAK2	JNK inhibitor 1 + SB1317	0.92545	8.30642	2.8507	0.10639	JNK inhibitor 1	54.8663	29633.7	SB1317	0.05576	13.4034
Ftase + KRAS + PI3K-mTOR	tipifarnib + KRAS inhibitor 12 + PKI587	0.08314	0.90057	7.6819	0.11042	tipifarnib	1.20801	410.815	KRAS inhibitor 12	1728.06	7273.02	PKI587	0.03158	24.6597
MEK1/2 + PI3K-mTOR + FLT3; JAK2	trametinib + GSK2126458 + SB1317	0.000352	0.11819	1.81858	0.13266	trametinib	0.00108	27.2199	GSK2126458	0.01573	9.30237	SB1317	0.05576	13.4034
MALT1 + FLT3; FGFRs	MALT1 inhibitor MI-2 + XL999	2.25725	2.51234	6.4108	0.13532	MALT1 inhibitor MI-2	1.18439	30.7062	XL999	0.72374	103.616
PI3K-mTOR + FLT3; FGFRs	GSK2126458 + XL999	0.019	0.617	2.67186	0.1565	GSK2126458	0.01573	9.30237	XL999	0.72374	103.616
Ftase + JNKs + PI3K-mTOR	tipifarnib + JNK inhibitor 1 + PKI587	0.08878	0.9622	11.2096	0.16075	tipifarnib	1.20801	410.815	JNK inhibitor 1	54.8663	29633.7	PKI587	0.03158	24.6597
Ftase + PI3K-mTOR	tipifarnib + PKI587	0.01537	0.2497	8.05127	0.17305	tipifarnib	1.20801	410.815	PKI587	0.03158	24.6597
MALT1 + FLT3; JAK2 + PI3K-mTOR	MALT1 inhibitor MI-2 + SB1317 + GSK2126458	0.01431	0.39282	2.42723	0.17369	MALT1 inhibitor MI-2	1.18439	30.7062	SB1317	0.05576	13.4034	GSK2126458	0.01573	9.30237
Ftase + MEK1/2 + FLT3; FGFRs	tipifarnib + trametinib + XL999	0.000691	0.21372	13.1079	0.21332	tipifarnib	1.20801	410.815	trametinib	0.00108	27.2199	XL999	0.72374	103.616
MEK1/2 + FLT3; FGFRs	trametinib + XL999	0.000916	0.42459	9.51741	0.22075	trametinib	0.00108	27.2199	XL999	0.72374	103.616
KRAS + FLT3; JAK2	KRAS inhibitor 12 + SB1317	0.62885	5.63875	6.43224	0.24039	KRAS inhibitor 12	1728.06	7273.02	SB1317	0.05576	13.4034
PI3K-mTOR + MALT1	GSK2126458 + MALT1 inhibitor MI-2	0.0209	0.67297	4.04175	0.28306	GSK2126458	0.01573	9.30237	MALT1 inhibitor MI-2	1.18439	30.7062
Ftase + KRAS + MEK1/2	tipifarnib + KRAS inhibitor 12 + trametinib	0.00119	0.36715	24.4594	0.3205	tipifarnib	1.20801	410.815	KRAS inhibitor 12	1728.06	7273.02	trametinib	0.00108	27.2199
Ftase + JNKs + FLT3; JAK2	tipifarnib + JNK inhibitor 1 + SB1317	0.12175	0.76211	13.6387	0.35041	tipifarnib	1.20801	410.815	JNK inhibitor 1	54.8663	29633.7	SB1317	0.05576	13.4034
Ftase + KRAS + PI3K-mTOR	tipifarnib + KRAS inhibitor 12 + GSK2126458	0.04031	0.86533	10.008	0.3672	tipifarnib	1.20801	410.815	KRAS inhibitor 12	1728.06	7273.02	GSK2126458	0.01573	9.30237
MALT1 + JNKs + PI3K-mTOR	MALT1 inhibitor MI-2 + JNK inhibitor 1 + GSK2126458	0.03367	0.72305	8.18625	0.3823	MALT1 inhibitor MI-2	1.18439	30.7062	JNK inhibitor 1	54.8663	29633.7	GSK2126458	0.01573	9.30237
PI3K-mTOR + FLT3; JAK2	GSK2126458 + SB1317	0.01436	0.58529	4.33238	0.39448	GSK2126458	0.01573	9.30237	SB1317	0.05576	13.4034
Ftase + JNKs + MEK1/2	tipifarnib + JNK inhibitor 1 + trametinib	0.00144	0.44384	30.4388	0.39779	tipifarnib	1.20801	410.815	JNK inhibitor 1	54.8663	29633.7	trametinib	0.00108	27.2199
PI3K-mTOR + Ftase	GSK2126458 + tipifarnib	0.01542	0.49631	7.57219	0.41622	GSK2126458	0.01573	9.30237	tipifarnib	1.20801	410.815
Ftase + MEK1/2 + FLT3; JAK2	tipifarnib + trametinib + SB1317	0.00118	0.37124	11.824	0.44844	tipifarnib	1.20801	410.815	trametinib	0.00108	27.2199	SB1317	0.05576	13.4034
Ftase + FLT3; JAK2	tipifarnib + SB1317	0.03804	0.35686	12.4942	0.48129	tipifarnib	1.20801	410.815	SB1317	0.05576	13.4034
MEK1/2 + KRAS	trametinib + KRAS inhibitor 12	0.00235	1.08567	27.3762	0.50475	trametinib	0.00108	27.2199	KRAS inhibitor 12	1728.06	7273.02
KRAS + PI3K-mTOR	KRAS inhibitor 12 + GSK2126458	0.02719	0.86427	9.84644	0.52992	KRAS inhibitor 12	1728.06	7273.02	GSK2126458	0.01573	9.30237
PI3K-mTOR + JNKs	GSK2126458 + JNK inhibitor 1	0.01552	0.49334	11.0808	0.59578	GSK2126458	0.01573	9.30237	JNK inhibitor 1	54.8663	29633.7
Ftase + JNKs + PI3K-mTOR	tipifarnib + JNK inhibitor 1 + GSK2126458	0.02089	0.44849	21.4851	0.78755	tipifarnib	1.20801	410.815	JNK inhibitor 1	54.8663	29633.7	GSK2126458	0.01573	9.30237
MALT1 + FLT3; JAK2 + MEK1/2	MALT1 inhibitor MI-2 + SB1317 + trametinib	0.00257	0.80916	18.3024	0.87798	MALT1 inhibitor MI-2	1.18439	30.7062	SB1317	0.05576	13.4034	trametinib	0.00108	27.2199
Ftase + FLT3; FGFRs	tipifarnib + XL999	0.20878	0.23065	209.437	1.26555	tipifarnib	1.20801	410.815	XL999	0.72374	103.616
MALT1 + JNKs + MEK1/2	MALT1 inhibitor MI-2 + JNK inhibitor 1 + trametinib	0.00213	0.65796	67.874	1.56876	MALT1 inhibitor MI-2	1.18439	30.7062	JNK inhibitor 1	54.8663	29633.7	trametinib	0.00108	27.2199
Ftase + JNKs + FLT3; FGFRs	tipifarnib + JNK inhibitor 1 + XL999	6.26764	4.65424	418.799	1.69181	tipifarnib	1.20801	410.815	JNK inhibitor 1	54.8663	29633.7	XL999	0.72374	103.616
MEK1/2 + JNKs	trametinib + JNK inhibitor 1	0.00101	0.46807	94.9507	1.74575	trametinib	0.00108	27.2199	JNK inhibitor 1	54.8663	29633.7
MEK1/2 + FLT3; JAK2	trametinib + SB1317	0.00441	2.07978	44.5036	2.47765	trametinib	0.00108	27.2199	SB1317	0.05576	13.4034
JNKs + FLT3; FGFRs	JNK inhibitor 1 + XL999	252.051	176.428	955.384	4.62635	JNK inhibitor 1	54.8663	29633.7	XL999	0.72374	103.616
Ftase + KRAS + FLT3; FGFRs	tipifarnib + KRAS inhibitor 12 + XL999	1.8235	1.34337	1523.9	6.20876	tipifarnib	1.20801	410.815	KRAS inhibitor 12	1728.06	7273.02	XL999	0.72374	103.616
MALT1 + JNKs + FLT3; FGFRs	MALT1 inhibitor MI-2 + JNK inhibitor 1 + XL999	3506.72	2623.32	1194000000	16820000	MALT1 inhibitor MI-2	1.18439	30.7062	JNK inhibitor 1	54.8663	29633.7	XL999	0.72374	103.616
KRAS + FLT3; FGFRs	KRAS inhibitor 12 + XL999	32400000000	22400000000	20900000000000	102000000000	KRAS inhibitor 12	1728.06	7273.02	XL999	0.72374	103.616
